# Supplementary material for: PAX1 represses canonical Wnt signaling pathway and plays dual roles during endoderm differentiation
Source: Cell Commun Signal. 2024 Apr 26;22:242. doi: 10.1186/s12964-024-01629-3 (PMC11046865; doi:10.1186/s12964-024-01629-3)
Supplement: Supplementary file 2 — Supplementary Material 2. [file 12964_2024_1629_MOESM2_ESM.xlsx]

## Sheet: Sheet1
GeneID	Base mean	log2(FC)	StdErr	Wald-Stats	P-value	P-adj
ERVMER34-1	107.717	-10.1799	1.56814	-6.49171	8.4868e-11	1.10915e-07
PM20D1	81.4234	-9.7761	1.57476	-6.20798	5.3671e-10	5.61148e-07
PAX1	320.882	-8.72013	0.985116	-8.85188	8.60603e-19	6.74841e-15
CTCFL	104.697	-8.68969	1.54641	-5.61927	1.91771e-08	1.43216e-05
TCL1A	19.0105	-7.67675	1.73467	-4.42548	9.62302e-06	0.00232181
ASPG	13.369	-7.17016	1.81318	-3.95447	7.67046e-05	0.0109395
GDA	291.879	-7.00803	0.732153	-9.5718	1.05056e-21	1.64759e-17
ZBED6CL	127.707	-6.66528	0.87076	-7.65456	1.9398e-14	5.07032e-11
LRRC61	327.656	-6.36876	0.724171	-8.79455	1.4362e-18	7.50796e-15
LINC00664	166.02	-6.3348	0.759303	-8.34291	7.24839e-17	2.84191e-13
HSPB2	6.69581	-6.17073	2.06769	-2.98436	0.00284168	NA
VAV1	37.2602	-6.16428	1.27324	-4.8414	1.2893e-06	0.000449336
FMOD	6.29267	-6.08351	2.09763	-2.90018	0.00372946	NA
MYT1L	5.57768	-5.90933	2.15011	-2.74838	0.00598897	NA
MT1H	5.54537	-5.89807	2.45551	-2.40197	0.0163069	NA
C5orf63	15.3076	-5.88749	1.75298	-3.35856	0.00078351	0.0727088
CPN1	5.1697	-5.79823	2.17794	-2.66225	0.00776211	NA
NR1I2	5.11476	-5.78391	2.1858	-2.64613	0.00814195	NA
SIX6	4.72051	-5.66619	2.25705	-2.51045	0.0120579	NA
ELAVL4	4.65184	-5.64651	2.23568	-2.52564	0.0115488	NA
TDRD1	4.61064	-5.63459	2.25485	-2.49888	0.0124587	NA
PRSS21	24.9521	-5.59853	1.32834	-4.21468	2.50127e-05	0.00478383
LINC01807	4.41351	-5.57048	2.26782	-2.45631	0.0140372	NA
ASCL1	11.3934	-5.44853	1.82009	-2.99355	0.00275755	0.176517
OOEP	3.96432	-5.41455	2.35542	-2.29877	0.0215181	NA
LOC102724957	3.93686	-5.40523	2.34433	-2.30566	0.0211294	NA
ZNF528-AS1	85.56	-5.19117	0.773098	-6.71477	1.88367e-11	2.95416e-08
SV2C	3.3778	-5.18629	2.48748	-2.08496	0.0370726	NA
SKINT1L	3.36406	-5.18077	2.52014	-2.05575	0.0398065	NA
LOC441666	3.35033	-5.17514	2.57715	-2.00809	0.0446342	NA
LOC101926892	3.20814	-5.1096	2.49677	-2.04648	0.0407091	NA
ACOT2	8.87937	-5.10907	1.89621	-2.69436	0.00705238	0.331404
CD52	3.1944	-5.10386	2.49434	-2.04618	0.0407386	NA
DPPA5	3.13947	-5.08065	2.53824	-2.00165	0.0453229	NA
CBR1	152.662	-5.06733	0.753589	-6.72426	1.76488e-11	2.95416e-08
ZNF534	17.2666	-5.0551	1.4017	-3.6064	0.000310479	0.0331314
FAM215A	2.92861	-4.97927	2.56465	-1.9415	0.0521982	NA
LINC02511	2.92861	-4.97927	2.56465	-1.9415	0.0521982	NA
LINC00999	22.6051	-4.88997	1.23368	-3.96372	7.37901e-05	0.0107153
LOC105369201	2.74522	-4.88367	2.66963	-1.82934	0.0673487	NA
MPO	2.70401	-4.86337	2.63129	-1.84829	0.0645608	NA
RORC	2.69028	-4.85658	2.63476	-1.84327	0.0652891	NA
GAD2	7.31206	-4.8227	1.95933	-2.4614	0.0138395	NA
CREB3L3	7.40159	-4.80342	1.95134	-2.4616	0.0138318	NA
IL2RB	7.12867	-4.78401	1.97022	-2.42816	0.0151758	NA
LOC101928123	27.5064	-4.75791	1.12787	-4.2185	2.45928e-05	0.00476159
MIR924HG	2.45195	-4.72247	2.71729	-1.73794	0.0822222	NA
CECR7	2.43822	-4.71498	2.72537	-1.73003	0.0836249	NA
PVALB	2.42448	-4.70744	2.74231	-1.71659	0.0860534	NA
RNF151	2.39701	-4.69207	2.82872	-1.65873	0.0971707	NA
ZNF492	2.38328	-4.68384	3.07437	-1.52351	0.12763	NA
ADGRG3	6.70034	-4.65183	2.00247	-2.32305	0.0201765	NA
NAP1L6P	95.824	-4.62248	0.714306	-6.47129	9.71716e-11	1.17226e-07
FEZF2	107.587	-4.61539	0.748489	-6.16627	6.99195e-10	6.85342e-07
MAGEA4	6.35875	-4.61434	2.01436	-2.29072	0.0219799	NA
HBE1	2.24109	-4.59112	2.83993	-1.61663	0.105957	NA
GDF10	2.22736	-4.58287	2.821	-1.62455	0.104258	NA
KBTBD12	6.07922	-4.54796	2.03989	-2.22951	0.0257798	NA
C20orf203	11.6818	-4.5108	1.53241	-2.94361	0.0032441	0.195682
CD96	1.98903	-4.41912	2.95157	-1.49721	0.134339	NA
PTH2R	5.71956	-4.41053	2.07695	-2.12356	0.0337068	NA
LINC01120	1.9753	-4.40984	2.93697	-1.50149	0.133228	NA
SLC28A1	1.96156	-4.40054	2.93717	-1.49822	0.134075	NA
CD300A	1.96156	-4.40054	2.93717	-1.49822	0.134075	NA
ADAD2	1.94783	-4.39118	2.94934	-1.48887	0.136522	NA
ALG1L2	1.93409	-4.38173	2.9761	-1.47231	0.140938	NA
FRG1-DT	1.93409	-4.38173	2.9761	-1.47231	0.140938	NA
DPEP3	232.689	-4.37137	0.588476	-7.42829	1.10012e-13	2.46474e-10
CTSF	36.3883	-4.29937	0.914074	-4.70352	2.5571e-06	0.000802061
AGBL4	25.3983	-4.28736	1.06219	-4.03636	5.42866e-05	0.00851588
GNG8	4.95625	-4.23938	2.16141	-1.9614	0.0498327	NA
CDC42EP5	4.91505	-4.22742	2.14062	-1.97486	0.0482839	NA
C2CD4A	1.73697	-4.22381	3.09023	-1.36683	0.17168	NA
LINC02204	1.72323	-4.21321	3.08147	-1.36727	0.17154	NA
CRISP2	1.7095	-4.20255	3.08927	-1.36037	0.173713	NA
LOC399815	1.7095	-4.20255	3.08927	-1.36037	0.173713	NA
THEG	1.7095	-4.20255	3.08927	-1.36037	0.173713	NA
BTBD18	1.7095	-4.20255	3.08927	-1.36037	0.173713	NA
VSX2	1.7095	-4.20255	3.08927	-1.36037	0.173713	NA
MRGPRG-AS1	4.93591	-4.1858	2.13292	-1.96248	0.049707	NA
ZNF560	1.68203	-4.1809	3.16856	-1.31949	0.187004	NA
PRDM9	1.68203	-4.1809	3.16856	-1.31949	0.187004	NA
VSTM5	1.68203	-4.1809	3.16856	-1.31949	0.187004	NA
PF4	4.90844	-4.17786	2.137	-1.95501	0.0505822	NA
FPR3	1.6683	-4.16939	3.46801	-1.20224	0.22927	NA
CDX4	4.66298	-4.14801	2.16687	-1.91428	0.0555842	NA
PCDHA6	27.0897	-4.09741	1.05655	-3.87809	0.000105278	0.0138745
TTC22	17.3092	-4.06686	1.24408	-3.26896	0.00107945	0.0944885
SERPINB5	8.64558	-4.01074	1.59657	-2.5121	0.0120014	NA
MIR4489	1.49864	-4.01022	3.30016	-1.21516	0.224306	NA
SNORD33	1.49864	-4.01022	3.30016	-1.21516	0.224306	NA
HORMAD2	1.49864	-4.01022	3.30016	-1.21516	0.224306	NA
MEIOB	33.4614	-4.00545	0.953083	-4.20262	2.63839e-05	0.00498529
C12orf42	1.4849	-3.99788	3.2675	-1.22353	0.221131	NA
LINC02551	1.4849	-3.99788	3.2675	-1.22353	0.221131	NA
TIGIT	1.4849	-3.99788	3.2675	-1.22353	0.221131	NA
ITIH3	4.36311	-3.99555	2.24883	-1.77672	0.0756139	NA
ST8SIA1	8.27652	-3.99449	1.66131	-2.40442	0.0161981	NA
C19orf67	1.47117	-3.9855	3.26715	-1.21987	0.222514	NA
FABP1	1.47117	-3.9855	3.26715	-1.21987	0.222514	NA
CLEC4GP1	1.47117	-3.9855	3.26715	-1.21987	0.222514	NA
ISLR	1.47117	-3.9855	3.26715	-1.21987	0.222514	NA
LOC101929106	1.47117	-3.9855	3.26715	-1.21987	0.222514	NA
ERVV-2	1.47117	-3.9855	3.26715	-1.21987	0.222514	NA
EXOC3L2	12.5524	-3.97735	1.34846	-2.94955	0.00318241	0.194201
LOC105370361	1.45744	-3.97301	3.28777	-1.20842	0.226885	NA
DNM1P46	1.45744	-3.97301	3.28777	-1.20842	0.226885	NA
MIR5089	1.45744	-3.97301	3.28777	-1.20842	0.226885	NA
UGT2A1	1.45744	-3.97301	3.28777	-1.20842	0.226885	NA
BHMT2	1.45744	-3.97301	3.28777	-1.20842	0.226885	NA
SLC36A2	1.45744	-3.97301	3.28777	-1.20842	0.226885	NA
KLK8	41.7633	-3.96934	0.859223	-4.61969	3.84322e-06	0.00115125
LINC01936	1.4437	-3.96036	3.34064	-1.18551	0.235816	NA
TPRX1	1.4437	-3.96036	3.34064	-1.18551	0.235816	NA
FABP9	1.4437	-3.96036	3.34064	-1.18551	0.235816	NA
WDR72	492.059	-3.9395	0.555731	-7.08887	1.35216e-12	2.65073e-09
DDX43	15.9484	-3.88706	1.19792	-3.24483	0.00117519	0.100166
TCAM1P	3.87933	-3.86977	2.28088	-1.69661	0.0897702	NA
LINC00668	19.5022	-3.86327	1.11206	-3.47396	0.000512837	0.0509039
LINC01515	33.803	-3.84799	1.00711	-3.82083	0.000133001	0.0166868
STPG3	3.88646	-3.81516	2.30741	-1.65344	0.0982409	NA
MT1G	7.55008	-3.79994	1.83617	-2.06949	0.0385002	NA
LINC01377	1.26031	-3.75989	3.84843	-0.976993	0.328573	NA
SMIM24	104.778	-3.75746	0.695846	-5.39985	6.66979e-08	3.60698e-05
MIR570	3.58606	-3.7518	2.43448	-1.54111	0.123291	NA
ZNF528	169.607	-3.74699	0.593967	-6.30841	2.81915e-10	3.15805e-07
LINC01362	1.24658	-3.74468	3.52532	-1.06223	0.288133	NA
FGF3	1.24658	-3.74468	3.52532	-1.06223	0.288133	NA
CASC20	1.24658	-3.74468	3.52532	-1.06223	0.288133	NA
LOC105373051	1.24658	-3.74468	3.52532	-1.06223	0.288133	NA
LINC02266	1.24658	-3.74468	3.52532	-1.06223	0.288133	NA
LINC02247	1.24658	-3.74468	3.52532	-1.06223	0.288133	NA
SDR9C7	1.24658	-3.74468	3.52532	-1.06223	0.288133	NA
MEIG1	1.24658	-3.74468	3.52532	-1.06223	0.288133	NA
ERLNC1	1.23284	-3.72989	3.50281	-1.06483	0.286954	NA
FUT6	1.23284	-3.72989	3.50281	-1.06483	0.286954	NA
OVOL1-AS1	1.23284	-3.72989	3.50281	-1.06483	0.286954	NA
REC114	1.23284	-3.72989	3.50281	-1.06483	0.286954	NA
SPI1	1.23284	-3.72989	3.50281	-1.06483	0.286954	NA
C3P1	1.23284	-3.72989	3.50281	-1.06483	0.286954	NA
LOC100505585	1.23284	-3.72989	3.50281	-1.06483	0.286954	NA
RB1-DT	1.23284	-3.72989	3.50281	-1.06483	0.286954	NA
PRSS33	1.23284	-3.72989	3.50281	-1.06483	0.286954	NA
RLBP1	1.23284	-3.72989	3.50281	-1.06483	0.286954	NA
HSPA7	1.21911	-3.71499	3.51654	-1.05643	0.290771	NA
LUNAR1	1.21911	-3.71499	3.51654	-1.05643	0.290771	NA
SNORD91B	1.21911	-3.71499	3.51654	-1.05643	0.290771	NA
FAM90A27P	1.21911	-3.71499	3.51654	-1.05643	0.290771	NA
MIR92A2	1.21911	-3.71499	3.51654	-1.05643	0.290771	NA
FAM83A	1.20537	-3.69989	3.56642	-1.03743	0.299538	NA
PCK1	1.20537	-3.69989	3.56642	-1.03743	0.299538	NA
MIR6889	1.20537	-3.69989	3.56642	-1.03743	0.299538	NA
LOC101928858	1.20537	-3.69989	3.56642	-1.03743	0.299538	NA
ZNF572	1.20537	-3.69989	3.56642	-1.03743	0.299538	NA
NPAP1L	1.20537	-3.69989	3.56642	-1.03743	0.299538	NA
OR5H2	1.20537	-3.69989	3.56642	-1.03743	0.299538	NA
LINC02301	10.4672	-3.69942	1.41657	-2.61154	0.00901355	0.379824
PLSCR2	1.19164	-3.68406	3.92819	-0.937851	0.348321	NA
SNORA23	1.19164	-3.68406	3.92819	-0.937851	0.348321	NA
THCAT155	1.19164	-3.68406	3.92819	-0.937851	0.348321	NA
LOC101059948	3.41641	-3.67359	2.35205	-1.56187	0.118319	NA
CHP2	56.3239	-3.65683	0.823401	-4.44113	8.94868e-06	0.0021982
HORMAD2-AS1	6.65655	-3.60643	1.69748	-2.12457	0.0336222	NA
LOC101927881	9.53424	-3.59389	1.50475	-2.38836	0.0169238	0.531897
EGR4	9.43325	-3.57897	1.57621	-2.27062	0.0231698	0.637195
GRM5-AS1	3.20555	-3.57374	2.40785	-1.4842	0.137755	NA
C10orf142	3.19181	-3.56756	2.40135	-1.48565	0.137373	NA
ANKRD20A19P	3.17808	-3.56142	2.40111	-1.48324	0.13801	NA
CMKLR1	3.17808	-3.56142	2.40111	-1.48324	0.13801	NA
LOC105369209	3.17808	-3.56142	2.40111	-1.48324	0.13801	NA
CLEC18C	3.17808	-3.56142	2.40111	-1.48324	0.13801	NA
SCARA5	3.16434	-3.55532	2.40564	-1.47791	0.139432	NA
SYT5	16.3907	-3.545	1.18889	-2.98178	0.00286581	0.182701
C19orf38	3.26761	-3.53653	2.43763	-1.45081	0.146834	NA
LINC01748	12.7128	-3.53503	1.27046	-2.78249	0.00539438	0.280133
LTF	9.82141	-3.52146	1.49786	-2.35099	0.0187235	0.560384
KLK7	36.634	-3.51799	0.893502	-3.93731	8.24009e-05	0.0112373
RNF183	3.19894	-3.50708	2.39666	-1.46332	0.14338	NA
IZUMO2	49.125	-3.48791	0.773603	-4.50866	6.52393e-06	0.00170525
FAIM2	6.13869	-3.48001	1.73148	-2.00984	0.0444481	NA
RAX	75.5097	-3.45962	0.881126	-3.92637	8.62388e-05	0.0116593
DAND5	2.95348	-3.44646	2.46175	-1.4	0.161513	NA
FGR	2.93975	-3.43975	2.45767	-1.3996	0.161633	NA
ASB2	5.72843	-3.43927	2.00739	-1.7133	0.0866572	NA
C9orf139	1.00825	-3.4379	4.19683	-0.819164	0.412693	NA
PON3	1.00825	-3.4379	4.19683	-0.819164	0.412693	NA
LINC01858	1.00825	-3.4379	4.19683	-0.819164	0.412693	NA
MYH7	1.00825	-3.4379	4.19683	-0.819164	0.412693	NA
H1-1	1.00825	-3.4379	4.19683	-0.819164	0.412693	NA
GNAT1	1.00825	-3.4379	4.19683	-0.819164	0.412693	NA
LINC01780	2.92602	-3.43309	2.46017	-1.39547	0.162875	NA
LINC02656	2.89855	-3.41983	2.48631	-1.37546	0.168988	NA
LINC02550	0.994515	-3.41903	3.83952	-0.890484	0.373206	NA
TPSAB1	0.994515	-3.41903	3.83952	-0.890484	0.373206	NA
RN7SL3	0.994515	-3.41903	3.83952	-0.890484	0.373206	NA
LPA	0.994515	-3.41903	3.83952	-0.890484	0.373206	NA
FAM83C	0.994515	-3.41903	3.83952	-0.890484	0.373206	NA
LINC01098	0.994515	-3.41903	3.83952	-0.890484	0.373206	NA
VAX1	0.994515	-3.41903	3.83952	-0.890484	0.373206	NA
LINC01579	0.994515	-3.41903	3.83952	-0.890484	0.373206	NA
LINC01163	0.980781	-3.40053	3.83378	-0.886991	0.375084	NA
TRIM29	0.980781	-3.40053	3.83378	-0.886991	0.375084	NA
SMYD1	0.980781	-3.40053	3.83378	-0.886991	0.375084	NA
UVRAG-DT	0.980781	-3.40053	3.83378	-0.886991	0.375084	NA
LINC02341	0.980781	-3.40053	3.83378	-0.886991	0.375084	NA
KCNG2	0.980781	-3.40053	3.83378	-0.886991	0.375084	NA
HGF	0.980781	-3.40053	3.83378	-0.886991	0.375084	NA
NEU4	0.980781	-3.40053	3.83378	-0.886991	0.375084	NA
SLC22A9	0.980781	-3.40053	3.83378	-0.886991	0.375084	NA
ALDH1L1-AS2	0.980781	-3.40053	3.83378	-0.886991	0.375084	NA
LOC101927318	0.980781	-3.40053	3.83378	-0.886991	0.375084	NA
PHEX-AS1	0.980781	-3.40053	3.83378	-0.886991	0.375084	NA
CHI3L1	0.980781	-3.40053	3.83378	-0.886991	0.375084	NA
RHOXF1P1	0.980781	-3.40053	3.83378	-0.886991	0.375084	NA
LINC01582	2.98808	-3.39619	2.45165	-1.38526	0.165971	NA
TPSD1	5.5725	-3.38946	1.86385	-1.81853	0.0689837	NA
FSIP2-AS1	5.5725	-3.38946	1.86385	-1.81853	0.0689837	NA
MIR4257	0.967046	-3.38178	3.87898	-0.871822	0.383305	NA
HYMAI	0.967046	-3.38178	3.87898	-0.871822	0.383305	NA
POM121L2	0.967046	-3.38178	3.87898	-0.871822	0.383305	NA
MIR6746	0.967046	-3.38178	3.87898	-0.871822	0.383305	NA
FLJ42102	0.967046	-3.38178	3.87898	-0.871822	0.383305	NA
LINC02417	0.967046	-3.38178	3.87898	-0.871822	0.383305	NA
H2BC18	0.967046	-3.38178	3.87898	-0.871822	0.383305	NA
LINC02177	0.967046	-3.38178	3.87898	-0.871822	0.383305	NA
ANGPTL6	0.967046	-3.38178	3.87898	-0.871822	0.383305	NA
CD200R1L-AS1	0.967046	-3.38178	3.87898	-0.871822	0.383305	NA
LOC101929130	0.967046	-3.38178	3.87898	-0.871822	0.383305	NA
LINC02488	0.967046	-3.38178	3.87898	-0.871822	0.383305	NA
LOC101928283	0.967046	-3.38178	3.87898	-0.871822	0.383305	NA
LINC01289	0.967046	-3.38178	3.87898	-0.871822	0.383305	NA
LOC100129316	0.967046	-3.38178	3.87898	-0.871822	0.383305	NA
DUPD1	0.967046	-3.38178	3.87898	-0.871822	0.383305	NA
PNLIPRP1	2.93314	-3.36867	2.47597	-1.36054	0.173658	NA
MIR6503	0.953312	-3.36218	4.28892	-0.783923	0.433085	NA
MIR548L	0.953312	-3.36218	4.28892	-0.783923	0.433085	NA
MIR4502	0.953312	-3.36218	4.28892	-0.783923	0.433085	NA
POTEC	0.953312	-3.36218	4.28892	-0.783923	0.433085	NA
SLC6A1	5.32044	-3.31772	1.8961	-1.74976	0.0801589	NA
TULP2	46.5743	-3.31197	0.770413	-4.29896	1.71604e-05	0.00379051
LINC00654	8.09766	-3.29674	1.5035	-2.19271	0.0283286	NA
CD6	2.66022	-3.28489	2.54617	-1.29013	0.197006	NA
HTR1A	15.4297	-3.2742	1.28852	-2.54105	0.0110519	0.429028
GABRG2	39.0901	-3.26568	0.847948	-3.85128	0.000117501	0.0151047
PSTPIP1	7.91427	-3.25961	1.52951	-2.13115	0.0330766	NA
TEX41	7.85933	-3.24926	1.5165	-2.14261	0.0321447	NA
GSTM5	2.72228	-3.24707	2.51266	-1.29228	0.196259	NA
NPIPB15	2.72228	-3.24707	2.51266	-1.29228	0.196259	NA
LOC101927915	2.68108	-3.22343	2.56239	-1.25798	0.208399	NA
MADCAM1	12.6021	-3.20651	1.27608	-2.51279	0.0119782	0.442032
INSC	4.89872	-3.18584	1.9285	-1.65198	0.0985385	NA
LSMEM2	15.0723	-3.18305	1.16016	-2.74363	0.00607649	0.301575
CLEC18B	4.87125	-3.17767	1.93045	-1.64608	0.0997478	NA
PAX8-AS1	2.49056	-3.17712	2.67001	-1.18993	0.234074	NA
SNORD9	2.44936	-3.15215	2.59964	-1.21253	0.225309	NA
FAM3D	2.44936	-3.15215	2.59964	-1.21253	0.225309	NA
GJB5	7.15095	-3.14523	1.66402	-1.89015	0.0587385	NA
MROH5	2.43563	-3.14403	2.60318	-1.20776	0.227138	NA
TNFSF13B	2.43563	-3.14403	2.60318	-1.20776	0.227138	NA
FAM163B	23.8407	-3.13806	1.03067	-3.04468	0.00232925	0.159518
CDRT1	2.42189	-3.13594	2.61646	-1.19854	0.230707	NA
TPPP2	2.42189	-3.13594	2.61646	-1.19854	0.230707	NA
OR5H6	2.42189	-3.13594	2.61646	-1.19854	0.230707	NA
FAM66B	4.93332	-3.13172	1.84295	-1.69929	0.0892637	NA
FAM107A	17.1346	-3.12828	1.11565	-2.804	0.00504726	0.265047
MEFV	2.40816	-3.12786	2.6428	-1.18354	0.236596	NA
MYF5	2.40816	-3.12786	2.6428	-1.18354	0.236596	NA
RBPJL	12.3643	-3.12201	1.2391	-2.51958	0.0117495	0.440111
CRYBA4	2.51142	-3.11271	2.61256	-1.19144	0.233481	NA
LOC283788	2.51142	-3.11271	2.61256	-1.19144	0.233481	NA
HHIP	163.355	-3.1102	0.567394	-5.48155	4.21618e-08	2.36151e-05
REG1A	14.8022	-3.10531	1.26187	-2.46088	0.0138598	0.480893
CACNA1S	2.47022	-3.08897	2.59051	-1.19242	0.233097	NA
NKX6-2	9.13739	-3.08019	1.52087	-2.02528	0.0428385	0.849351
PCDHGA11	85.8649	-3.04331	0.74213	-4.10077	4.11779e-05	0.00679782
ATP8B3	161.771	-3.03592	0.576132	-5.26949	1.36802e-07	6.70458e-05
LOC101927787	0.756187	-3.02279	4.71649	-0.640898	0.521589	NA
PCAT18	0.756187	-3.02279	4.71649	-0.640898	0.521589	NA
LYPD2	0.756187	-3.02279	4.71649	-0.640898	0.521589	NA
C16orf82	0.756187	-3.02279	4.71649	-0.640898	0.521589	NA
IL12RB1	0.756187	-3.02279	4.71649	-0.640898	0.521589	NA
MS4A15	0.756187	-3.02279	4.71649	-0.640898	0.521589	NA
SIAH3	0.756187	-3.02279	4.71649	-0.640898	0.521589	NA
C9orf152	0.756187	-3.02279	4.71649	-0.640898	0.521589	NA
ABCC13	0.756187	-3.02279	4.71649	-0.640898	0.521589	NA
C22orf31	0.756187	-3.02279	4.71649	-0.640898	0.521589	NA
REN	0.756187	-3.02279	4.71649	-0.640898	0.521589	NA
SCRT2	4.40833	-3.01856	1.99462	-1.51335	0.13019	NA
ASMT	2.25223	-3.01764	2.96051	-1.0193	0.308062	NA
PCDHA8	15.8654	-3.00597	1.1095	-2.7093	0.00674248	0.324409
LOC105373759	4.36713	-3.00498	2.00395	-1.49953	0.133737	NA
PGA3	0.742452	-2.99782	4.31334	-0.695012	0.487048	NA
PTPN7	0.742452	-2.99782	4.31334	-0.695012	0.487048	NA
MOG	0.742452	-2.99782	4.31334	-0.695012	0.487048	NA
ASPA	0.742452	-2.99782	4.31334	-0.695012	0.487048	NA
ELOA2	0.742452	-2.99782	4.31334	-0.695012	0.487048	NA
DDC	0.742452	-2.99782	4.31334	-0.695012	0.487048	NA
CRYGB	0.742452	-2.99782	4.31334	-0.695012	0.487048	NA
LCN8	0.742452	-2.99782	4.31334	-0.695012	0.487048	NA
LOC101929384	0.742452	-2.99782	4.31334	-0.695012	0.487048	NA
MIR4701	0.742452	-2.99782	4.31334	-0.695012	0.487048	NA
LINC00443	0.742452	-2.99782	4.31334	-0.695012	0.487048	NA
SUPT20HL1	0.742452	-2.99782	4.31334	-0.695012	0.487048	NA
PLA2G4E-AS1	0.742452	-2.99782	4.31334	-0.695012	0.487048	NA
LINC00930	0.742452	-2.99782	4.31334	-0.695012	0.487048	NA
LINC00923	0.742452	-2.99782	4.31334	-0.695012	0.487048	NA
KLK9	0.742452	-2.99782	4.31334	-0.695012	0.487048	NA
FAS-AS1	0.742452	-2.99782	4.31334	-0.695012	0.487048	NA
SCAT1	0.742452	-2.99782	4.31334	-0.695012	0.487048	NA
CXADRP3	0.742452	-2.99782	4.31334	-0.695012	0.487048	NA
SRD5A2	0.742452	-2.99782	4.31334	-0.695012	0.487048	NA
UROC1	0.742452	-2.99782	4.31334	-0.695012	0.487048	NA
LINC00237	0.742452	-2.99782	4.31334	-0.695012	0.487048	NA
LINC00158	0.742452	-2.99782	4.31334	-0.695012	0.487048	NA
PRM1	0.742452	-2.99782	4.31334	-0.695012	0.487048	NA
FAM230I	0.742452	-2.99782	4.31334	-0.695012	0.487048	NA
GSTT1-AS1	0.742452	-2.99782	4.31334	-0.695012	0.487048	NA
LINC02004	0.742452	-2.99782	4.31334	-0.695012	0.487048	NA
SPATA8	0.742452	-2.99782	4.31334	-0.695012	0.487048	NA
LINC01618	0.742452	-2.99782	4.31334	-0.695012	0.487048	NA
LOC101928131	0.742452	-2.99782	4.31334	-0.695012	0.487048	NA
ETDB	0.742452	-2.99782	4.31334	-0.695012	0.487048	NA
RHOXF1	0.742452	-2.99782	4.31334	-0.695012	0.487048	NA
MYMK	0.742452	-2.99782	4.31334	-0.695012	0.487048	NA
AADACL4	0.742452	-2.99782	4.31334	-0.695012	0.487048	NA
LOC101929229	0.742452	-2.99782	4.31334	-0.695012	0.487048	NA
EVI2A	0.742452	-2.99782	4.31334	-0.695012	0.487048	NA
FUT3	0.742452	-2.99782	4.31334	-0.695012	0.487048	NA
ZFP3	47.9797	-2.98699	0.812004	-3.67853	0.000234579	0.0260968
WTAPP1	11.1292	-2.98183	1.33419	-2.23494	0.0254214	0.658298
RHCG	2.1973	-2.97882	2.6901	-1.10733	0.268153	NA
ZNF208	0.728718	-2.97304	4.3446	-0.684306	0.493782	NA
RNF39	0.728718	-2.97304	4.3446	-0.684306	0.493782	NA
SPATA21	0.728718	-2.97304	4.3446	-0.684306	0.493782	NA
GOLGA8N	0.728718	-2.97304	4.3446	-0.684306	0.493782	NA
LINC01788	0.728718	-2.97304	4.3446	-0.684306	0.493782	NA
SCARNA2	0.728718	-2.97304	4.3446	-0.684306	0.493782	NA
TMED7-TICAM2	0.728718	-2.97304	4.3446	-0.684306	0.493782	NA
LINC01037	0.728718	-2.97304	4.3446	-0.684306	0.493782	NA
RGS22	0.728718	-2.97304	4.3446	-0.684306	0.493782	NA
PABPN1L	0.728718	-2.97304	4.3446	-0.684306	0.493782	NA
MARK2P9	0.728718	-2.97304	4.3446	-0.684306	0.493782	NA
TRPC2	0.728718	-2.97304	4.3446	-0.684306	0.493782	NA
MIR8070	0.728718	-2.97304	4.3446	-0.684306	0.493782	NA
HTR1E	0.728718	-2.97304	4.3446	-0.684306	0.493782	NA
MIR6763	0.728718	-2.97304	4.3446	-0.684306	0.493782	NA
LINC00381	0.728718	-2.97304	4.3446	-0.684306	0.493782	NA
LINC00517	0.728718	-2.97304	4.3446	-0.684306	0.493782	NA
GNG10	0.728718	-2.97304	4.3446	-0.684306	0.493782	NA
CYTH4	0.728718	-2.97304	4.3446	-0.684306	0.493782	NA
SLFN14	0.728718	-2.97304	4.3446	-0.684306	0.493782	NA
ZNF662	0.728718	-2.97304	4.3446	-0.684306	0.493782	NA
LINC01567	0.728718	-2.97304	4.3446	-0.684306	0.493782	NA
BEAN1-AS1	0.728718	-2.97304	4.3446	-0.684306	0.493782	NA
LINC01563	0.728718	-2.97304	4.3446	-0.684306	0.493782	NA
PPY2P	0.728718	-2.97304	4.3446	-0.684306	0.493782	NA
REELD1	0.728718	-2.97304	4.3446	-0.684306	0.493782	NA
PIK3R6	0.728718	-2.97304	4.3446	-0.684306	0.493782	NA
LOC100505622	0.728718	-2.97304	4.3446	-0.684306	0.493782	NA
LINC01238	0.728718	-2.97304	4.3446	-0.684306	0.493782	NA
LINC01722	0.728718	-2.97304	4.3446	-0.684306	0.493782	NA
LOC100130264	0.728718	-2.97304	4.3446	-0.684306	0.493782	NA
DMGDH	0.728718	-2.97304	4.3446	-0.684306	0.493782	NA
MIR3188	0.728718	-2.97304	4.3446	-0.684306	0.493782	NA
PERCC1	0.728718	-2.97304	4.3446	-0.684306	0.493782	NA
LINC00518	0.728718	-2.97304	4.3446	-0.684306	0.493782	NA
SLC6A1-AS1	0.728718	-2.97304	4.3446	-0.684306	0.493782	NA
LRIT1	0.728718	-2.97304	4.3446	-0.684306	0.493782	NA
LINC02466	0.728718	-2.97304	4.3446	-0.684306	0.493782	NA
LOC340090	0.728718	-2.97304	4.3446	-0.684306	0.493782	NA
LOC101929710	0.728718	-2.97304	4.3446	-0.684306	0.493782	NA
GGNBP1	0.728718	-2.97304	4.3446	-0.684306	0.493782	NA
AVP	0.728718	-2.97304	4.3446	-0.684306	0.493782	NA
OR7D2	0.728718	-2.97304	4.3446	-0.684306	0.493782	NA
MMP21	0.728718	-2.97304	4.3446	-0.684306	0.493782	NA
LECT2	0.728718	-2.97304	4.3446	-0.684306	0.493782	NA
LOC105379807	0.728718	-2.97304	4.3446	-0.684306	0.493782	NA
LOC100132249	0.728718	-2.97304	4.3446	-0.684306	0.493782	NA
MAGEA8-AS1	0.728718	-2.97304	4.3446	-0.684306	0.493782	NA
MIR32	0.728718	-2.97304	4.3446	-0.684306	0.493782	NA
OR13J1	0.728718	-2.97304	4.3446	-0.684306	0.493782	NA
OR2C1	0.728718	-2.97304	4.3446	-0.684306	0.493782	NA
LHFPL5	0.728718	-2.97304	4.3446	-0.684306	0.493782	NA
PRPH2	9.1313	-2.97238	1.40338	-2.118	0.0341747	0.762392
LOC100287944	2.18356	-2.96972	2.70029	-1.09978	0.271428	NA
CABP4	2.18356	-2.96972	2.70029	-1.09978	0.271428	NA
XIRP2	2.16983	-2.96064	2.72469	-1.08659	0.277216	NA
CNDP1	4.41546	-2.95301	1.90304	-1.55173	0.120728	NA
MROH7	0.714984	-2.9472	4.82477	-0.610849	0.5413	NA
MIR553	0.714984	-2.9472	4.82477	-0.610849	0.5413	NA
WFDC6	0.714984	-2.9472	4.82477	-0.610849	0.5413	NA
MIR124-2	0.714984	-2.9472	4.82477	-0.610849	0.5413	NA
ARMC4P1	0.714984	-2.9472	4.82477	-0.610849	0.5413	NA
POU5F1P5	0.714984	-2.9472	4.82477	-0.610849	0.5413	NA
AGBL1	0.714984	-2.9472	4.82477	-0.610849	0.5413	NA
WNT8A	0.714984	-2.9472	4.82477	-0.610849	0.5413	NA
TRIM31	0.714984	-2.9472	4.82477	-0.610849	0.5413	NA
GPR1-AS	0.714984	-2.9472	4.82477	-0.610849	0.5413	NA
LOC101928030	0.714984	-2.9472	4.82477	-0.610849	0.5413	NA
LINC00336	0.714984	-2.9472	4.82477	-0.610849	0.5413	NA
PHOSPHO2-KLHL23	0.714984	-2.9472	4.82477	-0.610849	0.5413	NA
SNORD8	0.714984	-2.9472	4.82477	-0.610849	0.5413	NA
PWRN2	0.714984	-2.9472	4.82477	-0.610849	0.5413	NA
LOC100129540	0.714984	-2.9472	4.82477	-0.610849	0.5413	NA
FARSA-AS1	0.714984	-2.9472	4.82477	-0.610849	0.5413	NA
SLITRK2	0.714984	-2.9472	4.82477	-0.610849	0.5413	NA
BMP7-AS1	0.714984	-2.9472	4.82477	-0.610849	0.5413	NA
TAS2R14	0.714984	-2.9472	4.82477	-0.610849	0.5413	NA
THOC7-AS1	0.714984	-2.9472	4.82477	-0.610849	0.5413	NA
LOC105374060	0.714984	-2.9472	4.82477	-0.610849	0.5413	NA
OPA1-AS1	0.714984	-2.9472	4.82477	-0.610849	0.5413	NA
LINC02269	0.714984	-2.9472	4.82477	-0.610849	0.5413	NA
KLF14	0.714984	-2.9472	4.82477	-0.610849	0.5413	NA
LINC01942	0.714984	-2.9472	4.82477	-0.610849	0.5413	NA
LOC101409256	0.714984	-2.9472	4.82477	-0.610849	0.5413	NA
LOC101929470	0.714984	-2.9472	4.82477	-0.610849	0.5413	NA
CTSL3P	0.714984	-2.9472	4.82477	-0.610849	0.5413	NA
LINC01402	0.714984	-2.9472	4.82477	-0.610849	0.5413	NA
TAS2R19	0.714984	-2.9472	4.82477	-0.610849	0.5413	NA
MIR205	0.714984	-2.9472	4.82477	-0.610849	0.5413	NA
MOGAT1	2.14236	-2.94294	3.00159	-0.98046	0.326859	NA
LOC728755	15.0197	-2.93935	1.1722	-2.50755	0.0121571	0.443394
LOC101929552	2.25936	-2.93872	2.69325	-1.09114	0.27521	NA
LOC441086	2.25936	-2.93872	2.69325	-1.09114	0.27521	NA
FOXB1	35.9046	-2.92669	0.890628	-3.2861	0.00101586	0.0905211
PTH2	2.23189	-2.92098	2.67568	-1.09168	0.274974	NA
CEACAM22P	2.23189	-2.92098	2.67568	-1.09168	0.274974	NA
ELAVL3	87.7838	-2.92096	0.729184	-4.00579	6.18109e-05	0.00932097
MATN4	21.4238	-2.91776	0.973446	-2.99735	0.00272341	0.175766
KCTD19	4.1288	-2.91479	2.03842	-1.42992	0.152739	NA
C2orf78	8.42954	-2.91111	1.47347	-1.97568	0.0481906	NA
SLC39A4	125.723	-2.88354	0.682903	-4.22247	2.41645e-05	0.00473715
SGCA	4.21833	-2.8765	1.94322	-1.48027	0.1388	NA
ZNF835	19.0711	-2.85913	1.03207	-2.77028	0.00560076	0.287531
FGF4	116.551	-2.85469	0.695531	-4.10432	4.05498e-05	0.00676535
COL20A1	16.2225	-2.85341	1.14	-2.50299	0.0123149	0.446037
CABP7	6.10863	-2.8441	1.63538	-1.73911	0.0820161	NA
CPNE5	5.89064	-2.83472	1.7542	-1.61596	0.106102	NA
SP140L	102.547	-2.82673	0.613461	-4.60784	4.0687e-06	0.00118166
CTSLP2	14.2108	-2.82574	1.13347	-2.49299	0.0126672	0.449458
PIWIL2	30.0528	-2.82012	0.867153	-3.25216	0.0011453	0.0986908
ALOXE3	4.25293	-2.8186	2.02461	-1.39217	0.16387	NA
HRH3	124.377	-2.81576	0.645496	-4.36217	1.28781e-05	0.0029701
LOC646548	1.98644	-2.81323	2.84784	-0.987847	0.323227	NA
CYP2B7P	1.98644	-2.81323	2.84784	-0.987847	0.323227	NA
FAM135A-AS1	1.98644	-2.81323	2.84784	-0.987847	0.323227	NA
SNORD12C	3.863	-2.80856	2.10022	-1.33727	0.181135	NA
GUCY1A1	1.9727	-2.80255	2.80787	-0.998105	0.318228	NA
AOC4P	1.9727	-2.80255	2.80787	-0.998105	0.318228	NA
SNORD11B	1.95897	-2.7921	2.79691	-0.99828	0.318144	NA
FAM182B	1.95897	-2.7921	2.79691	-0.99828	0.318144	NA
NLRP3	1.94524	-2.78171	2.80222	-0.992682	0.320865	NA
DHRS4L2	1.94524	-2.78171	2.80222	-0.992682	0.320865	NA
CATIP	1.94524	-2.78171	2.80222	-0.992682	0.320865	NA
PIWIL3	1.94524	-2.78171	2.80222	-0.992682	0.320865	NA
NPFFR1	1.94524	-2.78171	2.80222	-0.992682	0.320865	NA
SYNGR4	1.9315	-2.77134	2.82381	-0.981419	0.326386	NA
AQP7	1.91777	-2.76098	2.87453	-0.960495	0.336806	NA
LOC101927793	1.91777	-2.76098	2.87453	-0.960495	0.336806	NA
MIR1908	1.91777	-2.76098	2.87453	-0.960495	0.336806	NA
MOV10L1	2.03477	-2.75627	3.0517	-0.90319	0.366425	NA
TTC39C-AS1	1.90403	-2.75098	3.11399	-0.883426	0.377006	NA
XCL2	3.8976	-2.749	1.995	-1.37794	0.168221	NA
BCYRN1	2.0073	-2.74109	2.79126	-0.982027	0.326086	NA
CASC21	2.0073	-2.74109	2.79126	-0.982027	0.326086	NA
BST2	1041.1	-2.73726	0.56802	-4.81895	1.44313e-06	0.000492012
MUC20	1.99356	-2.73101	2.78016	-0.982324	0.32594	NA
LOC101928847	1.99356	-2.73101	2.78016	-0.982324	0.32594	NA
LOC101926913	1.99356	-2.73101	2.78016	-0.982324	0.32594	NA
OR1F1	1.99356	-2.73101	2.78016	-0.982324	0.32594	NA
TEX12	1.99356	-2.73101	2.78016	-0.982324	0.32594	NA
TAF7L	1.97983	-2.72048	2.78531	-0.976726	0.328705	NA
TSIX	1.97983	-2.72048	2.78531	-0.976726	0.328705	NA
CFAP74	5.63197	-2.71001	1.67436	-1.61854	0.105546	NA
GRM5	1.9661	-2.70945	2.80673	-0.965342	0.334374	NA
LINC01968	1.9661	-2.70945	2.80673	-0.965342	0.334374	NA
NXPH1	1.95236	-2.69754	2.85721	-0.944118	0.345109	NA
PCDHB19P	7.25648	-2.66858	1.54402	-1.72833	0.0839283	NA
TDRD10	3.68674	-2.65497	2.01098	-1.32023	0.186757	NA
NPIPB6	12.6041	-2.64839	1.20774	-2.19285	0.0283179	0.687269
LINC00648	123.463	-2.64468	0.69363	-3.81281	0.000137397	0.0168344
C3	214.7	-2.64443	0.660707	-4.00243	6.26965e-05	0.00936447
ORM2	18.0186	-2.63173	1.02516	-2.56714	0.0102542	0.412349
NPTX1	103.475	-2.61424	0.786476	-3.32399	0.000887403	0.0809136
LRIT2	5.48318	-2.61366	1.70804	-1.53021	0.125964	NA
LINC01414	5.12072	-2.60585	1.82928	-1.42452	0.154296	NA
INSYN1-AS1	15.4929	-2.60533	1.16161	-2.24285	0.0249064	0.65714
KLHL30	1.74811	-2.60356	3.2048	-0.812393	0.416566	NA
DCXR-DT	12.7628	-2.59923	1.23961	-2.09681	0.0360102	0.778963
GUSBP5	1.73438	-2.5897	2.96821	-0.872476	0.382949	NA
SDS	3.7076	-2.58879	2.10905	-1.22746	0.219649	NA
LINC02328	10.2898	-2.58708	1.31158	-1.97249	0.0485532	0.911927
LINGO3	6.90343	-2.58217	1.5369	-1.68011	0.0929353	NA
IRF8	17.7945	-2.57841	1.02612	-2.51277	0.0119788	0.442032
LOC100131289	12.4212	-2.57784	1.19801	-2.15178	0.0314148	0.728813
LOC101928414	1.72064	-2.57741	2.93312	-0.878724	0.379551	NA
PRAM1	8.69987	-2.57173	1.40519	-1.83017	0.0672246	0.999994
DERL3	27.075	-2.56554	0.937796	-2.73571	0.00622454	0.306979
ACTR3-AS1	1.70691	-2.5653	2.92944	-0.875697	0.381195	NA
GCGR	1.70691	-2.5653	2.92944	-0.875697	0.381195	NA
LOC101928371	10.3106	-2.56292	1.27464	-2.01071	0.0443562	0.865947
PCDHB5	669.806	-2.5613	0.500094	-5.12164	3.02897e-07	0.000133116
LOC101927055	1.69317	-2.55323	2.94656	-0.866511	0.38621	NA
PIP5K1P1	1.69317	-2.55323	2.94656	-0.866511	0.38621	NA
LOC101929237	1.69317	-2.55323	2.94656	-0.866511	0.38621	NA
HPCAL4	3.46214	-2.54822	2.05539	-1.23977	0.215059	NA
LINC01529	3.46214	-2.54822	2.05539	-1.23977	0.215059	NA
SPDYC	3.46214	-2.54822	2.05539	-1.23977	0.215059	NA
GORAB-AS1	1.67944	-2.54115	2.99516	-0.848418	0.396205	NA
BBOX1	1.67944	-2.54115	2.99516	-0.848418	0.396205	NA
P2RX6	1.67944	-2.54115	2.99516	-0.848418	0.396205	NA
LINC02060	1.67944	-2.54115	2.99516	-0.848418	0.396205	NA
MROH3P	14.9064	-2.54103	1.15936	-2.19176	0.028397	0.687269
ERAS	7.04129	-2.53423	1.59667	-1.58719	0.112469	NA
CSF3	1.78271	-2.53109	3.18287	-0.795222	0.426484	NA
SNORD162	1.78271	-2.53109	3.18287	-0.795222	0.426484	NA
NR5A1	9.89552	-2.52147	1.36807	-1.84309	0.0653164	0.999994
MIR2052HG	8.22093	-2.51294	1.46008	-1.7211	0.0852333	NA
CDCP2	1.75524	-2.51244	2.91318	-0.862439	0.388446	NA
SOX9-AS1	1.75524	-2.51244	2.91318	-0.862439	0.388446	NA
LINC01512	1.75524	-2.51244	2.91318	-0.862439	0.388446	NA
LOC93429	3.23042	-2.51235	2.3231	-1.08146	0.279491	NA
PGPEP1L	1.7415	-2.50048	2.90928	-0.859484	0.390074	NA
ISY1-RAB43	1.7415	-2.50048	2.90928	-0.859484	0.390074	NA
SLC35D3	10.0794	-2.4981	1.27508	-1.95917	0.0500928	0.927646
DRD4	60.8934	-2.49619	0.787463	-3.16991	0.00152484	0.120778
MIR5692B	4.77252	-2.49541	2.02432	-1.23271	0.217683	NA
ZNF439	10.0382	-2.49172	1.28498	-1.93912	0.0524873	0.942907
SMOC1	39.7995	-2.48892	0.90913	-2.7377	0.00618712	0.306097
LRRTM2	1.72777	-2.48793	2.92617	-0.850234	0.395195	NA
LINC02362	1.72777	-2.48793	2.92617	-0.850234	0.395195	NA
PITX3	3.49674	-2.48673	2.15133	-1.15591	0.24772	NA
MMP3	3.17549	-2.48318	2.22661	-1.11523	0.264751	NA
C6orf223	15.0722	-2.48289	1.08397	-2.29055	0.0219893	0.619135
AOAH	6.65849	-2.48219	1.52374	-1.62901	0.10331	NA
TCP11	3.48301	-2.48066	2.15028	-1.15364	0.248647	NA
CDHR4	8.05127	-2.47571	1.43154	-1.7294	0.0837369	NA
TMEM176A	1.71403	-2.47446	2.97448	-0.831899	0.405466	NA
SPEM3	1.71403	-2.47446	2.97448	-0.831899	0.405466	NA
PCDHB6	18.9502	-2.4691	1.09325	-2.25849	0.0239154	0.646664
PI15	27.0821	-2.46889	0.976862	-2.52737	0.011492	0.435335
LINC02671	4.86205	-2.46504	1.77339	-1.39002	0.164524	NA
TUBB8	34.19	-2.45613	0.827282	-2.96892	0.00298848	0.186726
PPP5D1	8.11334	-2.45496	1.39581	-1.75881	0.0786106	NA
TEPP	7.77835	-2.45449	1.54761	-1.58599	0.112742	NA
GOLGA6L7	4.82085	-2.45238	1.84889	-1.32641	0.184705	NA
LINC00402	14.389	-2.44253	1.1166	-2.18747	0.0287085	0.690545
C22orf15	7.88162	-2.43847	1.45137	-1.68012	0.0929347	NA
PKLR	4.63033	-2.43781	1.89425	-1.28695	0.198112	NA
UBXN10-AS1	0.504124	-2.43687	4.88963	-0.498375	0.61822	NA
PRTN3	0.504124	-2.43687	4.88963	-0.498375	0.61822	NA
NEUROG2	0.504124	-2.43687	4.88963	-0.498375	0.61822	NA
OASL	0.504124	-2.43687	4.88963	-0.498375	0.61822	NA
RNVU1-6	0.504124	-2.43687	4.88963	-0.498375	0.61822	NA
RETNLB	0.504124	-2.43687	4.88963	-0.498375	0.61822	NA
IRGC	0.504124	-2.43687	4.88963	-0.498375	0.61822	NA
KLK2	0.504124	-2.43687	4.88963	-0.498375	0.61822	NA
NR1H4	0.504124	-2.43687	4.88963	-0.498375	0.61822	NA
BORCS7-ASMT	0.504124	-2.43687	4.88963	-0.498375	0.61822	NA
LINC02626	0.504124	-2.43687	4.88963	-0.498375	0.61822	NA
MIR3663HG	0.504124	-2.43687	4.88963	-0.498375	0.61822	NA
HOXC8	0.504124	-2.43687	4.88963	-0.498375	0.61822	NA
GSTA3	0.504124	-2.43687	4.88963	-0.498375	0.61822	NA
PKD2L1	0.504124	-2.43687	4.88963	-0.498375	0.61822	NA
IL13RA2	0.504124	-2.43687	4.88963	-0.498375	0.61822	NA
LINC01488	0.504124	-2.43687	4.88963	-0.498375	0.61822	NA
OLFM4	0.504124	-2.43687	4.88963	-0.498375	0.61822	NA
MRS2P2	0.504124	-2.43687	4.88963	-0.498375	0.61822	NA
LINC00454	0.504124	-2.43687	4.88963	-0.498375	0.61822	NA
SNORA11B	0.504124	-2.43687	4.88963	-0.498375	0.61822	NA
PLA2G12B	0.504124	-2.43687	4.88963	-0.498375	0.61822	NA
LINC01583	0.504124	-2.43687	4.88963	-0.498375	0.61822	NA
CASC16	0.504124	-2.43687	4.88963	-0.498375	0.61822	NA
RLN3	0.504124	-2.43687	4.88963	-0.498375	0.61822	NA
IDI2	0.504124	-2.43687	4.88963	-0.498375	0.61822	NA
LBHD2	0.504124	-2.43687	4.88963	-0.498375	0.61822	NA
NTSR2	0.504124	-2.43687	4.88963	-0.498375	0.61822	NA
LOC400622	0.504124	-2.43687	4.88963	-0.498375	0.61822	NA
NXNL1	0.504124	-2.43687	4.88963	-0.498375	0.61822	NA
GTSF1	0.504124	-2.43687	4.88963	-0.498375	0.61822	NA
MPC1L	0.504124	-2.43687	4.88963	-0.498375	0.61822	NA
PPIAL4C	0.504124	-2.43687	4.88963	-0.498375	0.61822	NA
TNFRSF9	0.504124	-2.43687	4.88963	-0.498375	0.61822	NA
FAM187B	0.504124	-2.43687	4.88963	-0.498375	0.61822	NA
FLJ33534	0.504124	-2.43687	4.88963	-0.498375	0.61822	NA
FLJ31356	0.504124	-2.43687	4.88963	-0.498375	0.61822	NA
ANGPTL8	0.504124	-2.43687	4.88963	-0.498375	0.61822	NA
LINC01886	0.504124	-2.43687	4.88963	-0.498375	0.61822	NA
LOC284798	0.504124	-2.43687	4.88963	-0.498375	0.61822	NA
LINC01436	0.504124	-2.43687	4.88963	-0.498375	0.61822	NA
CFAP44-AS1	0.504124	-2.43687	4.88963	-0.498375	0.61822	NA
LOC100303749	0.504124	-2.43687	4.88963	-0.498375	0.61822	NA
GSTM2P1	0.504124	-2.43687	4.88963	-0.498375	0.61822	NA
SNORA98	0.504124	-2.43687	4.88963	-0.498375	0.61822	NA
SNORA22C	0.504124	-2.43687	4.88963	-0.498375	0.61822	NA
CCNYL4	0.504124	-2.43687	4.88963	-0.498375	0.61822	NA
WNT1	0.504124	-2.43687	4.88963	-0.498375	0.61822	NA
LOC100505588	0.504124	-2.43687	4.88963	-0.498375	0.61822	NA
BHLHA9	0.504124	-2.43687	4.88963	-0.498375	0.61822	NA
SMIM10L2B-AS1	0.504124	-2.43687	4.88963	-0.498375	0.61822	NA
LOC105378230	0.504124	-2.43687	4.88963	-0.498375	0.61822	NA
CCDC158	0.504124	-2.43687	4.88963	-0.498375	0.61822	NA
H3Y1	0.504124	-2.43687	4.88963	-0.498375	0.61822	NA
MIR12135	0.504124	-2.43687	4.88963	-0.498375	0.61822	NA
RMRP	0.504124	-2.43687	4.88963	-0.498375	0.61822	NA
TDRD5	22.5095	-2.4358	0.931976	-2.61358	0.00895985	0.379824
ZBTB32	4.89665	-2.4238	1.76949	-1.36977	0.170759	NA
TUSC8	3.21008	-2.41984	2.1039	-1.15017	0.250074	NA
FAM238C	14.02	-2.41968	1.1925	-2.02908	0.0424506	0.84441
LINC01905	11.14	-2.41639	1.2304	-1.9639	0.0495418	0.921784
LOC403312	6.08518	-2.41516	1.69634	-1.42374	0.154521	NA
INMT	22.9963	-2.40914	0.993637	-2.42457	0.0153265	0.504501
MESP1	11.2158	-2.40336	1.25129	-1.9207	0.0547701	0.967244
ERVH48-1	5670.82	-2.40273	0.663215	-3.62285	0.000291372	0.0317333
C1orf195	0.49039	-2.40051	4.89228	-0.490674	0.623657	NA
DDO	0.49039	-2.40051	4.89228	-0.490674	0.623657	NA
LINC01343	0.49039	-2.40051	4.89228	-0.490674	0.623657	NA
LINC01562	0.49039	-2.40051	4.89228	-0.490674	0.623657	NA
ACER1	0.49039	-2.40051	4.89228	-0.490674	0.623657	NA
GLRA2	0.49039	-2.40051	4.89228	-0.490674	0.623657	NA
SLC31A2	0.49039	-2.40051	4.89228	-0.490674	0.623657	NA
LOC101928034	0.49039	-2.40051	4.89228	-0.490674	0.623657	NA
LINC02878	0.49039	-2.40051	4.89228	-0.490674	0.623657	NA
PTPN20	0.49039	-2.40051	4.89228	-0.490674	0.623657	NA
SLC14A1	0.49039	-2.40051	4.89228	-0.490674	0.623657	NA
PDILT	0.49039	-2.40051	4.89228	-0.490674	0.623657	NA
LCN1	0.49039	-2.40051	4.89228	-0.490674	0.623657	NA
SLC6A13	0.49039	-2.40051	4.89228	-0.490674	0.623657	NA
BTLA	0.49039	-2.40051	4.89228	-0.490674	0.623657	NA
PLEKHS1	0.49039	-2.40051	4.89228	-0.490674	0.623657	NA
LOC101928894	0.49039	-2.40051	4.89228	-0.490674	0.623657	NA
TPTE	0.49039	-2.40051	4.89228	-0.490674	0.623657	NA
PRODH2	0.49039	-2.40051	4.89228	-0.490674	0.623657	NA
LOC440084	0.49039	-2.40051	4.89228	-0.490674	0.623657	NA
TEX49	0.49039	-2.40051	4.89228	-0.490674	0.623657	NA
CCL28	0.49039	-2.40051	4.89228	-0.490674	0.623657	NA
DMRTB1	0.49039	-2.40051	4.89228	-0.490674	0.623657	NA
ODF3L1	0.49039	-2.40051	4.89228	-0.490674	0.623657	NA
RFX6	0.49039	-2.40051	4.89228	-0.490674	0.623657	NA
EBF1	0.49039	-2.40051	4.89228	-0.490674	0.623657	NA
MIR6880	0.49039	-2.40051	4.89228	-0.490674	0.623657	NA
KLK11	0.49039	-2.40051	4.89228	-0.490674	0.623657	NA
HCAR2	0.49039	-2.40051	4.89228	-0.490674	0.623657	NA
SIGLEC6	0.49039	-2.40051	4.89228	-0.490674	0.623657	NA
XIRP1	0.49039	-2.40051	4.89228	-0.490674	0.623657	NA
RGR	0.49039	-2.40051	4.89228	-0.490674	0.623657	NA
LOC101927620	0.49039	-2.40051	4.89228	-0.490674	0.623657	NA
MIR4308	0.49039	-2.40051	4.89228	-0.490674	0.623657	NA
LOC145474	0.49039	-2.40051	4.89228	-0.490674	0.623657	NA
MAP3K19	0.49039	-2.40051	4.89228	-0.490674	0.623657	NA
PRSS48	0.49039	-2.40051	4.89228	-0.490674	0.623657	NA
SLC2A5	0.49039	-2.40051	4.89228	-0.490674	0.623657	NA
ACY3	0.49039	-2.40051	4.89228	-0.490674	0.623657	NA
CEACAM16	0.49039	-2.40051	4.89228	-0.490674	0.623657	NA
SNORA24B	0.49039	-2.40051	4.89228	-0.490674	0.623657	NA
SCARNA14	0.49039	-2.40051	4.89228	-0.490674	0.623657	NA
LOC646938	0.49039	-2.40051	4.89228	-0.490674	0.623657	NA
NTRK3-AS1	0.49039	-2.40051	4.89228	-0.490674	0.623657	NA
FAM138E	0.49039	-2.40051	4.89228	-0.490674	0.623657	NA
MIR4717	0.49039	-2.40051	4.89228	-0.490674	0.623657	NA
MIR3178	0.49039	-2.40051	4.89228	-0.490674	0.623657	NA
CARMN	0.49039	-2.40051	4.89228	-0.490674	0.623657	NA
LOC102723373	0.49039	-2.40051	4.89228	-0.490674	0.623657	NA
LOC105376772	0.49039	-2.40051	4.89228	-0.490674	0.623657	NA
LINC00917	0.49039	-2.40051	4.89228	-0.490674	0.623657	NA
HGC6.3	0.49039	-2.40051	4.89228	-0.490674	0.623657	NA
CSNKA2IP	0.49039	-2.40051	4.89228	-0.490674	0.623657	NA
PRR29-AS1	0.49039	-2.40051	4.89228	-0.490674	0.623657	NA
ANKRD30BL	0.49039	-2.40051	4.89228	-0.490674	0.623657	NA
MIR1268B	0.49039	-2.40051	4.89228	-0.490674	0.623657	NA
CCDC33	0.49039	-2.40051	4.89228	-0.490674	0.623657	NA
AKAIN1	0.49039	-2.40051	4.89228	-0.490674	0.623657	NA
SNORD105	0.49039	-2.40051	4.89228	-0.490674	0.623657	NA
MIR1470	0.49039	-2.40051	4.89228	-0.490674	0.623657	NA
FREM3	0.49039	-2.40051	4.89228	-0.490674	0.623657	NA
MYH13	0.49039	-2.40051	4.89228	-0.490674	0.623657	NA
GAB4	0.49039	-2.40051	4.89228	-0.490674	0.623657	NA
HS1BP3-IT1	0.49039	-2.40051	4.89228	-0.490674	0.623657	NA
LINC02245	0.49039	-2.40051	4.89228	-0.490674	0.623657	NA
MAGEA11	0.49039	-2.40051	4.89228	-0.490674	0.623657	NA
RAPGEF4-AS1	0.49039	-2.40051	4.89228	-0.490674	0.623657	NA
CYP2A7	0.49039	-2.40051	4.89228	-0.490674	0.623657	NA
RNA28SN2	0.49039	-2.40051	4.89228	-0.490674	0.623657	NA
TRPM2-AS	0.49039	-2.40051	4.89228	-0.490674	0.623657	NA
CNTN4-AS2	0.49039	-2.40051	4.89228	-0.490674	0.623657	NA
DPRX	0.49039	-2.40051	4.89228	-0.490674	0.623657	NA
NMUR2	0.49039	-2.40051	4.89228	-0.490674	0.623657	NA
FAM172BP	0.49039	-2.40051	4.89228	-0.490674	0.623657	NA
LINC01990	0.49039	-2.40051	4.89228	-0.490674	0.623657	NA
OR52D1	0.49039	-2.40051	4.89228	-0.490674	0.623657	NA
LINC02506	0.49039	-2.40051	4.89228	-0.490674	0.623657	NA
LINC02513	0.49039	-2.40051	4.89228	-0.490674	0.623657	NA
LINC01258	0.49039	-2.40051	4.89228	-0.490674	0.623657	NA
CTSW	0.49039	-2.40051	4.89228	-0.490674	0.623657	NA
CTD-3080P12.3	0.49039	-2.40051	4.89228	-0.490674	0.623657	NA
LINC02212	0.49039	-2.40051	4.89228	-0.490674	0.623657	NA
LOC153684	0.49039	-2.40051	4.89228	-0.490674	0.623657	NA
LOC101929380	0.49039	-2.40051	4.89228	-0.490674	0.623657	NA
LINC01202	0.49039	-2.40051	4.89228	-0.490674	0.623657	NA
LINC02521	0.49039	-2.40051	4.89228	-0.490674	0.623657	NA
LOC105374988	0.49039	-2.40051	4.89228	-0.490674	0.623657	NA
MIR345	0.49039	-2.40051	4.89228	-0.490674	0.623657	NA
INHBA-AS1	0.49039	-2.40051	4.89228	-0.490674	0.623657	NA
LOC100128325	0.49039	-2.40051	4.89228	-0.490674	0.623657	NA
S100A3	0.49039	-2.40051	4.89228	-0.490674	0.623657	NA
TCHH	0.49039	-2.40051	4.89228	-0.490674	0.623657	NA
FAM66E	0.49039	-2.40051	4.89228	-0.490674	0.623657	NA
FAM27E2	0.49039	-2.40051	4.89228	-0.490674	0.623657	NA
MIR548AM	0.49039	-2.40051	4.89228	-0.490674	0.623657	NA
INGX	0.49039	-2.40051	4.89228	-0.490674	0.623657	NA
LINC00629	0.49039	-2.40051	4.89228	-0.490674	0.623657	NA
LOC105377213	0.49039	-2.40051	4.89228	-0.490674	0.623657	NA
OR10AG1	0.49039	-2.40051	4.89228	-0.490674	0.623657	NA
VHLL	0.49039	-2.40051	4.89228	-0.490674	0.623657	NA
MIR10398	0.49039	-2.40051	4.89228	-0.490674	0.623657	NA
ERVFRD-1	0.49039	-2.40051	4.89228	-0.490674	0.623657	NA
CD4	60.339	-2.3964	0.839808	-2.85351	0.00432394	0.241325
LINC00707	15.9566	-2.39094	1.09549	-2.18254	0.02907	0.697101
CYTIP	3.14141	-2.38612	2.21584	-1.07685	0.281549	NA
FGF19	68.7352	-2.38568	0.72365	-3.29673	0.000978162	0.0881639
RBM46	13.8712	-2.38036	1.14031	-2.08748	0.036845	0.789616
CYP26C1	64.5392	-2.37887	0.78355	-3.03602	0.00239723	0.161731
TSKS	9.40565	-2.37875	1.30978	-1.81614	0.0693495	0.999994
EQTN	3.28588	-2.37566	2.25015	-1.05578	0.29107	NA
DDT	115.876	-2.37326	0.995128	-2.38487	0.0170849	0.534817
CYP4F62P	4.59626	-2.3702	1.83812	-1.28947	0.197235	NA
LINC01767	0.476656	-2.36339	4.89505	-0.482812	0.629229	NA
LINC01649	0.476656	-2.36339	4.89505	-0.482812	0.629229	NA
LOC101928977	0.476656	-2.36339	4.89505	-0.482812	0.629229	NA
TSBP1	0.476656	-2.36339	4.89505	-0.482812	0.629229	NA
LINC01031	0.476656	-2.36339	4.89505	-0.482812	0.629229	NA
TGFB2-AS1	0.476656	-2.36339	4.89505	-0.482812	0.629229	NA
PRR26	0.476656	-2.36339	4.89505	-0.482812	0.629229	NA
ADARB2-AS1	0.476656	-2.36339	4.89505	-0.482812	0.629229	NA
FAM238A	0.476656	-2.36339	4.89505	-0.482812	0.629229	NA
CHRND	0.476656	-2.36339	4.89505	-0.482812	0.629229	NA
BLNK	0.476656	-2.36339	4.89505	-0.482812	0.629229	NA
UBASH3A	0.476656	-2.36339	4.89505	-0.482812	0.629229	NA
OLFM5P	0.476656	-2.36339	4.89505	-0.482812	0.629229	NA
LOC649133	0.476656	-2.36339	4.89505	-0.482812	0.629229	NA
MIR661	0.476656	-2.36339	4.89505	-0.482812	0.629229	NA
GPR12	0.476656	-2.36339	4.89505	-0.482812	0.629229	NA
MIR5006	0.476656	-2.36339	4.89505	-0.482812	0.629229	NA
LOC100288208	0.476656	-2.36339	4.89505	-0.482812	0.629229	NA
MIR548Y	0.476656	-2.36339	4.89505	-0.482812	0.629229	NA
EGFR-AS1	0.476656	-2.36339	4.89505	-0.482812	0.629229	NA
GMCL2	0.476656	-2.36339	4.89505	-0.482812	0.629229	NA
LOC107984703	0.476656	-2.36339	4.89505	-0.482812	0.629229	NA
LOC101927310	0.476656	-2.36339	4.89505	-0.482812	0.629229	NA
MIR6769A	0.476656	-2.36339	4.89505	-0.482812	0.629229	NA
SNORA70D	0.476656	-2.36339	4.89505	-0.482812	0.629229	NA
LINC02181	0.476656	-2.36339	4.89505	-0.482812	0.629229	NA
C22orf42	0.476656	-2.36339	4.89505	-0.482812	0.629229	NA
LOC101928266	0.476656	-2.36339	4.89505	-0.482812	0.629229	NA
ARGFXP2	0.476656	-2.36339	4.89505	-0.482812	0.629229	NA
MAPT-IT1	0.476656	-2.36339	4.89505	-0.482812	0.629229	NA
FPR2	0.476656	-2.36339	4.89505	-0.482812	0.629229	NA
LINC02071	0.476656	-2.36339	4.89505	-0.482812	0.629229	NA
LOC105371849	0.476656	-2.36339	4.89505	-0.482812	0.629229	NA
MIR636	0.476656	-2.36339	4.89505	-0.482812	0.629229	NA
CYMP	0.476656	-2.36339	4.89505	-0.482812	0.629229	NA
LOC101928517	0.476656	-2.36339	4.89505	-0.482812	0.629229	NA
MIR567	0.476656	-2.36339	4.89505	-0.482812	0.629229	NA
SPATA16	0.476656	-2.36339	4.89505	-0.482812	0.629229	NA
MYOT	0.476656	-2.36339	4.89505	-0.482812	0.629229	NA
SNORD53	0.476656	-2.36339	4.89505	-0.482812	0.629229	NA
MIR5192	0.476656	-2.36339	4.89505	-0.482812	0.629229	NA
LOC101927709	0.476656	-2.36339	4.89505	-0.482812	0.629229	NA
LINC01107	0.476656	-2.36339	4.89505	-0.482812	0.629229	NA
ZMIZ1-AS1	0.476656	-2.36339	4.89505	-0.482812	0.629229	NA
LOC101926935	0.476656	-2.36339	4.89505	-0.482812	0.629229	NA
UGT1A10	0.476656	-2.36339	4.89505	-0.482812	0.629229	NA
SMIM41	0.476656	-2.36339	4.89505	-0.482812	0.629229	NA
JMJD7-PLA2G4B	0.476656	-2.36339	4.89505	-0.482812	0.629229	NA
MIR4534	0.476656	-2.36339	4.89505	-0.482812	0.629229	NA
IL1R2	0.476656	-2.36339	4.89505	-0.482812	0.629229	NA
CYP7A1	0.476656	-2.36339	4.89505	-0.482812	0.629229	NA
LOC101927023	0.476656	-2.36339	4.89505	-0.482812	0.629229	NA
LOC101929719	0.476656	-2.36339	4.89505	-0.482812	0.629229	NA
LOC285626	0.476656	-2.36339	4.89505	-0.482812	0.629229	NA
GOLGA6B	0.476656	-2.36339	4.89505	-0.482812	0.629229	NA
GPR21	0.476656	-2.36339	4.89505	-0.482812	0.629229	NA
MIR5685	0.476656	-2.36339	4.89505	-0.482812	0.629229	NA
ARMC2-AS1	0.476656	-2.36339	4.89505	-0.482812	0.629229	NA
FAM153B	0.476656	-2.36339	4.89505	-0.482812	0.629229	NA
WBP2NL	0.476656	-2.36339	4.89505	-0.482812	0.629229	NA
TFAMP1	0.476656	-2.36339	4.89505	-0.482812	0.629229	NA
MIR550A3	0.476656	-2.36339	4.89505	-0.482812	0.629229	NA
LOC105375483	0.476656	-2.36339	4.89505	-0.482812	0.629229	NA
LOC349160	0.476656	-2.36339	4.89505	-0.482812	0.629229	NA
MIR3149	0.476656	-2.36339	4.89505	-0.482812	0.629229	NA
LOC101928381	0.476656	-2.36339	4.89505	-0.482812	0.629229	NA
GAS1RR	0.476656	-2.36339	4.89505	-0.482812	0.629229	NA
NDP-AS1	0.476656	-2.36339	4.89505	-0.482812	0.629229	NA
MIR548AN	0.476656	-2.36339	4.89505	-0.482812	0.629229	NA
TCP10L	0.476656	-2.36339	4.89505	-0.482812	0.629229	NA
MIR12129	0.476656	-2.36339	4.89505	-0.482812	0.629229	NA
SLC2A7	0.476656	-2.36339	4.89505	-0.482812	0.629229	NA
LGALS8-AS1	3.24468	-2.35694	2.20576	-1.06854	0.285277	NA
STT3A-AS1	3.23094	-2.35022	2.20805	-1.06439	0.287153	NA
LINC01902	4.68579	-2.34682	1.77686	-1.32077	0.186579	NA
PRR35	25.3838	-2.34401	0.93351	-2.51096	0.0120403	0.443259
C2CD4B	6.29884	-2.34203	1.66338	-1.40799	0.159134	NA
SDR42E1	2.90969	-2.33674	2.29797	-1.01687	0.309214	NA
ADCY4	2.90969	-2.33674	2.29797	-1.01687	0.309214	NA
RUFY4	2.90969	-2.33674	2.29797	-1.01687	0.309214	NA
FAM71E2	2.90969	-2.33674	2.29797	-1.01687	0.309214	NA
MUCL3	1.48231	-2.32492	3.12198	-0.744695	0.456456	NA
GALP	1.48231	-2.32492	3.12198	-0.744695	0.456456	NA
CD28	1.48231	-2.32492	3.12198	-0.744695	0.456456	NA
TMEM235	1.48231	-2.32492	3.12198	-0.744695	0.456456	NA
LINC01280	1.48231	-2.32492	3.12198	-0.744695	0.456456	NA
LOC102725191	2.88222	-2.323	2.3443	-0.990912	0.321728	NA
HCRTR1	2.86849	-2.31668	2.40093	-0.964908	0.334591	NA
LY6L	1.46858	-2.31036	3.09455	-0.74659	0.455311	NA
ZBTB16	1.46858	-2.31036	3.09455	-0.74659	0.455311	NA
SIGLEC11	1.46858	-2.31036	3.09455	-0.74659	0.455311	NA
MAGEE2	1.46858	-2.31036	3.09455	-0.74659	0.455311	NA
LINC01625	1.46858	-2.31036	3.09455	-0.74659	0.455311	NA
C10orf105	38.6165	-2.30791	0.924359	-2.49677	0.0125329	0.448481
IQSEC3	5.86771	-2.30745	1.60934	-1.43378	0.151634	NA
RNU4ATAC	1.45485	-2.29592	3.10332	-0.739828	0.459404	NA
C3AR1	1.45485	-2.29592	3.10332	-0.739828	0.459404	NA
LOC654780	1.45485	-2.29592	3.10332	-0.739828	0.459404	NA
FAM180A	1.45485	-2.29592	3.10332	-0.739828	0.459404	NA
MIR6778	1.45485	-2.29592	3.10332	-0.739828	0.459404	NA
MIR5582	1.45485	-2.29592	3.10332	-0.739828	0.459404	NA
TAGAP	1.45485	-2.29592	3.10332	-0.739828	0.459404	NA
DLGAP1-AS5	2.98549	-2.2933	2.17309	-1.05531	0.291281	NA
HEYL	74.3105	-2.29213	0.755152	-3.03532	0.00240282	0.161731
CDH20	4.3854	-2.28786	1.82642	-1.25265	0.210333	NA
PPP1R1B	91.9759	-2.28631	0.608887	-3.7549	0.000173413	0.0204484
SLC35F4	1.44111	-2.28147	3.14831	-0.724664	0.468658	NA
FAM92B	1.44111	-2.28147	3.14831	-0.724664	0.468658	NA
SNORD53B	1.44111	-2.28147	3.14831	-0.724664	0.468658	NA
LINC01432	1.44111	-2.28147	3.14831	-0.724664	0.468658	NA
CHRM5	1.44111	-2.28147	3.14831	-0.724664	0.468658	NA
DAAM2-AS1	1.44111	-2.28147	3.14831	-0.724664	0.468658	NA
SNORD136	1.44111	-2.28147	3.14831	-0.724664	0.468658	NA
LOC102723729	1.44111	-2.28147	3.14831	-0.724664	0.468658	NA
LDHD	100.522	-2.27821	0.672332	-3.38852	0.000702711	0.0663893
PSAPL1	4.19488	-2.26922	2.00907	-1.12949	0.258693	NA
STPG3-AS1	5.87484	-2.2678	1.5967	-1.42031	0.155517	NA
LOC101929536	1.42738	-2.26719	3.42738	-0.661493	0.508296	NA
LOC101928008	1.42738	-2.26719	3.42738	-0.661493	0.508296	NA
OR10V2P	1.42738	-2.26719	3.42738	-0.661493	0.508296	NA
LRRC74B	1.42738	-2.26719	3.42738	-0.661493	0.508296	NA
LINC02303	1.53064	-2.26477	3.34845	-0.676363	0.49881	NA
LOC100507334	5.8611	-2.26408	1.60735	-1.40858	0.158959	NA
PTGDS	11.5866	-2.26361	1.19257	-1.89809	0.0576841	0.98871
CD70	15.8985	-2.26192	1.09961	-2.05702	0.0396845	0.819721
PRKAG2-AS1	8.64234	-2.26076	1.35886	-1.66371	0.0961695	NA
LOC102724720	1.51691	-2.25499	3.09744	-0.728016	0.466604	NA
GPR84	1.51691	-2.25499	3.09744	-0.728016	0.466604	NA
CLRN1-AS1	1.51691	-2.25499	3.09744	-0.728016	0.466604	NA
LINC02562	25.9067	-2.25106	0.879298	-2.56007	0.0104651	0.413412
NAALADL1	22.6274	-2.24692	0.949761	-2.36577	0.0179926	0.552207
PTCH2	35.5112	-2.24262	0.798477	-2.80862	0.00497536	0.265047
CLYBL-AS2	1.50317	-2.24122	3.06973	-0.730104	0.465327	NA
SNORD34	1.50317	-2.24122	3.06973	-0.730104	0.465327	NA
PSKH2	5.64312	-2.23933	1.63049	-1.37341	0.169624	NA
TMEM179	9.85886	-2.23058	1.28894	-1.73056	0.0835311	0.999994
AK6	51.6231	-2.22837	0.884971	-2.51802	0.0118016	0.440621
MUC6	1.48944	-2.22659	3.07816	-0.72335	0.469465	NA
LMLN2	1.48944	-2.22659	3.07816	-0.72335	0.469465	NA
ACTN1-AS1	1.48944	-2.22659	3.07816	-0.72335	0.469465	NA
RPS10-NUDT3	1.48944	-2.22659	3.07816	-0.72335	0.469465	NA
ARPC4-TTLL3	1.48944	-2.22659	3.07816	-0.72335	0.469465	NA
C5orf58	12.9822	-2.22312	1.18324	-1.87883	0.0602671	0.994914
FAM106B	4.07127	-2.22268	2.05543	-1.08137	0.279534	NA
IL17REL	6.7701	-2.21852	1.63304	-1.35852	0.174297	NA
DIP2A-IT1	2.99261	-2.21452	2.26842	-0.976236	0.328947	NA
FCER2	1.47571	-2.21097	3.12278	-0.708012	0.478938	NA
CCDC89	1.47571	-2.21097	3.12278	-0.708012	0.478938	NA
LOC105373562	1.47571	-2.21097	3.12278	-0.708012	0.478938	NA
LOC105372493	1.47571	-2.21097	3.12278	-0.708012	0.478938	NA
LINC01602	1.47571	-2.21097	3.12278	-0.708012	0.478938	NA
PLA2G4D	1.47571	-2.21097	3.12278	-0.708012	0.478938	NA
HRC	52.2815	-2.20532	0.751087	-2.93618	0.00332285	0.197395
LMO1	107.584	-2.20029	0.95101	-2.31364	0.0206876	0.59685
EWSAT1	2.96515	-2.19921	2.2917	-0.959639	0.337237	NA
HHIP-AS1	28.7307	-2.19878	0.859326	-2.55873	0.0105056	0.413969
ANKRD63	8.33534	-2.19872	1.36366	-1.61237	0.106881	NA
FAM131C	20.8266	-2.19827	0.993119	-2.21351	0.0268627	0.677636
LINC01814	2.6851	-2.1976	2.36426	-0.929508	0.352626	NA
MT1E	13.7765	-2.19166	1.3494	-1.62418	0.104338	0.999994
LOC102723885	1.46197	-2.18992	3.39742	-0.644583	0.519198	NA
EPO	7.24295	-2.18891	1.49607	-1.4631	0.14344	NA
EIF4E1B	25.8415	-2.18754	0.930426	-2.35112	0.0187171	0.560384
LOC100631378	33.8724	-2.18687	0.906957	-2.41122	0.0158995	0.517327
CYP19A1	2.65763	-2.18173	2.38131	-0.916187	0.359569	NA
PCDHA9	20.435	-2.17979	0.989137	-2.20373	0.0275432	0.680781
LGI1	27.9945	-2.17857	0.984175	-2.2136	0.0268561	0.677636
ELFN2	39.1027	-2.1755	0.816781	-2.66351	0.00773303	0.350512
H2BC6	5.71231	-2.17407	1.62686	-1.33636	0.18143	NA
SBSN	4.25033	-2.17318	1.8599	-1.16843	0.242631	NA
PYY	15.0874	-2.17049	1.08315	-2.00387	0.0450843	0.873143
HJV	6.58671	-2.16932	1.64013	-1.32266	0.18595	NA
RPRML	36.4886	-2.16766	0.828512	-2.61632	0.00888822	0.379454
AGMO	19.1383	-2.16709	0.972714	-2.22788	0.0258884	0.663411
RTP1	35.8803	-2.16546	0.870955	-2.48631	0.0129076	0.4549
NKD2	38.6638	-2.16381	0.902826	-2.39671	0.0165431	0.526257
SULT1A2	4.22287	-2.16308	1.84191	-1.17437	0.240248	NA
LINC00346	12.2441	-2.16269	1.16171	-1.86164	0.0626534	0.999994
TCL1B	23.0076	-2.16144	0.957599	-2.25714	0.0239992	0.647814
ADGRD1	6.83929	-2.16047	1.48709	-1.45282	0.146273	NA
PCDHA5	28.1855	-2.15912	0.879865	-2.45392	0.0141308	0.482626
PCDHB18P	13.3711	-2.15871	1.16355	-1.85527	0.063557	0.999994
OTOGL	13.3024	-2.15104	1.1988	-1.79433	0.0727603	0.999994
PNMA5	3.91535	-2.14995	2.01886	-1.06493	0.286907	NA
PRRX2	69.5171	-2.14818	0.698565	-3.07513	0.00210411	0.150657
CD19	9.66225	-2.14425	1.27787	-1.67799	0.0933491	0.999994
SIX3-AS1	37.6531	-2.14153	0.972692	-2.20166	0.0276896	0.681393
ADRB3	2.73343	-2.13875	2.23213	-0.958164	0.33798	NA
LCN2	8.18654	-2.13603	1.37506	-1.55341	0.120324	NA
CYP2E1	2.71969	-2.13081	2.22453	-0.95787	0.338128	NA
CSTF3-DT	5.43938	-2.13072	1.63042	-1.30685	0.191264	NA
SMTNL1	13.1465	-2.12861	1.16417	-1.82844	0.0674842	0.999994
FBXW12	8.97854	-2.12564	1.46785	-1.44813	0.147579	0.999994
F7	22.6665	-2.12365	0.91823	-2.31276	0.0207357	0.59685
TNFSF14	2.70596	-2.12282	2.22722	-0.953128	0.340525	NA
SPATA31A1	2.70596	-2.12282	2.22722	-0.953128	0.340525	NA
LHX5-AS1	236.207	-2.12185	2.23744	-0.948338	0.342958	0.999994
C2orf91	27.8516	-2.11955	0.863838	-2.45364	0.0141419	0.482626
OLIG3	13.2223	-2.11874	1.12866	-1.87722	0.0604877	0.996459
LINC01838	9.09554	-2.11668	1.36895	-1.5462	0.122056	0.999994
LOC102724450	2.69222	-2.11477	2.24023	-0.943997	0.345171	NA
FAM238B	3.80548	-2.11022	2.33959	-0.901963	0.367077	NA
AZU1	3.96368	-2.108	1.89821	-1.11052	0.266774	NA
BARHL1	2.67849	-2.10659	2.26685	-0.929302	0.352733	NA
USH1C	28.2834	-2.1058	0.931563	-2.2605	0.0237902	0.646624
TPTEP2-CSNK1E	6.62843	-2.1042	1.49192	-1.41039	0.158423	NA
TPPP3	5.46024	-2.09372	1.65107	-1.2681	0.204764	NA
RN7SK	10.7986	-2.09196	1.30982	-1.59713	0.110237	0.999994
HESX1	1245.17	-2.09064	0.740536	-2.82315	0.00475543	0.25806
ZP3	25.506	-2.09057	0.94818	-2.20482	0.0274664	0.680499
SULT1A1	16.2177	-2.08725	1.07119	-1.94854	0.0513503	0.936427
TMEM82	11.9877	-2.08195	1.21039	-1.72006	0.0854209	0.999994
SRMS	8.75395	-2.08075	1.47886	-1.407	0.159428	0.999994
HTR1D	148.069	-2.08053	0.557587	-3.7313	0.000190491	0.0221406
KLK4	2.78176	-2.0803	2.36878	-0.878217	0.379826	NA
MIP	2.78176	-2.0803	2.36878	-0.878217	0.379826	NA
CRYAB	14.3312	-2.0796	1.09468	-1.89973	0.0574679	0.98871
KLK6	28.9287	-2.07931	0.837749	-2.48202	0.013064	0.456294
RD3	7.6407	-2.07566	1.46417	-1.41764	0.156296	NA
TMEM190	11.9053	-2.07088	1.17061	-1.76907	0.0768828	0.999994
PCDHB3	112.916	-2.06715	0.715451	-2.88929	0.00386113	0.222625
XCL1	27.1389	-2.0629	0.8593	-2.40067	0.016365	0.52328
CCL3	2.74055	-2.0567	2.34272	-0.877907	0.379994	NA
VCX	15.6169	-2.05182	1.05093	-1.95238	0.050893	0.930947
PCDHGA9	9.77819	-2.04761	1.59855	-1.28092	0.200221	0.999994
ESRRB	11.3386	-2.04692	1.23167	-1.6619	0.0965318	0.999994
FAM183A	11.5912	-2.04415	1.17182	-1.74442	0.0810865	0.999994
AACSP1	9.13066	-2.04396	1.29816	-1.5745	0.115372	0.999994
LINC01664	3.9296	-2.03634	1.89984	-1.07185	0.283788	NA
IRAK2	26.5177	-2.03144	0.865233	-2.34785	0.0188821	0.562461
OR7E5P	5.13239	-2.0291	1.68068	-1.20731	0.227313	NA
BTN1A1	11.2012	-2.02683	1.22629	-1.65281	0.0983698	0.999994
CD200R1	5.10492	-2.02022	1.72279	-1.17265	0.240938	NA
LOC339166	1.24399	-2.01971	3.60162	-0.560779	0.574948	NA
IL36G	1.24399	-2.01971	3.60162	-0.560779	0.574948	NA
LINC01842	1.24399	-2.01971	3.60162	-0.560779	0.574948	NA
AIRE	1.24399	-2.01971	3.60162	-0.560779	0.574948	NA
WNT8B	12.1998	-2.01609	1.23254	-1.63572	0.101899	0.999994
SNX32	17.8462	-2.0146	0.996693	-2.02129	0.04325	0.8535
DNAJA4	15.3994	-2.01075	1.05975	-1.89737	0.0577787	0.98871
CACNG8	206.146	-2.00972	0.754888	-2.66227	0.00776156	0.350791
LOC100130238	44.413	-2.00887	0.77	-2.60892	0.00908285	0.379824
PRMT8	13.4783	-2.00656	1.15063	-1.74389	0.0811791	0.999994
ARHGAP25	37.5384	-2.00159	0.773259	-2.58852	0.00963905	0.393697
DNAI2	1.23025	-2.00017	3.32665	-0.601256	0.54767	NA
GRP	1.23025	-2.00017	3.32665	-0.601256	0.54767	NA
BNIP5	1.23025	-2.00017	3.32665	-0.601256	0.54767	NA
DSCAS	1.23025	-2.00017	3.32665	-0.601256	0.54767	NA
C8orf86	1.23025	-2.00017	3.32665	-0.601256	0.54767	NA
LOC100130587	1.23025	-2.00017	3.32665	-0.601256	0.54767	NA
CDKN2C	1.23025	-2.00017	3.32665	-0.601256	0.54767	NA
UBXN7-AS1	1.23025	-2.00017	3.32665	-0.601256	0.54767	NA
BIRC7	1.23025	-2.00017	3.32665	-0.601256	0.54767	NA
GDPD4	2.39183	-1.99957	2.54021	-0.787169	0.431183	NA
CD79B	11.176	-1.9989	1.2457	-1.60464	0.108573	0.999994
LINC01396	2.3781	-1.99363	2.76742	-0.720394	0.471282	NA
HGFAC	10.0676	-1.99311	1.24414	-1.602	0.109156	0.999994
BHMG1	2.52257	-1.99276	2.54989	-0.781509	0.434503	NA
TSHZ2	14.3581	-1.9918	1.33264	-1.49463	0.135012	0.999994
LOC283335	36.3773	-1.98908	0.775651	-2.5644	0.0103354	0.413412
HTR2C	25.5688	-1.98684	0.91487	-2.17172	0.0298768	0.707126
RAB33A	19.9399	-1.98544	1.01567	-1.95481	0.050605	0.929008
IGF1	1.21652	-1.98218	3.31264	-0.59837	0.549593	NA
LOC101926944	1.21652	-1.98218	3.31264	-0.59837	0.549593	NA
MRVI1-AS1	1.21652	-1.98218	3.31264	-0.59837	0.549593	NA
UPP2	1.21652	-1.98218	3.31264	-0.59837	0.549593	NA
CDK15	1.21652	-1.98218	3.31264	-0.59837	0.549593	NA
OAS2	1.21652	-1.98218	3.31264	-0.59837	0.549593	NA
LINC02280	1.21652	-1.98218	3.31264	-0.59837	0.549593	NA
UGT2B4	1.21652	-1.98218	3.31264	-0.59837	0.549593	NA
SNORA80C	1.21652	-1.98218	3.31264	-0.59837	0.549593	NA
LRRC36	1.21652	-1.98218	3.31264	-0.59837	0.549593	NA
LIMS1-AS1	1.21652	-1.98218	3.31264	-0.59837	0.549593	NA
LOC100507547	1.21652	-1.98218	3.31264	-0.59837	0.549593	NA
VSIR	1.21652	-1.98218	3.31264	-0.59837	0.549593	NA
C2orf80	1.21652	-1.98218	3.31264	-0.59837	0.549593	NA
RASD2	40.2181	-1.98163	0.778082	-2.54681	0.0108711	0.42623
NTF3	9.84966	-1.97622	1.25354	-1.57651	0.114909	0.999994
ZNF503	2.4951	-1.97457	2.3197	-0.851219	0.394648	NA
ARLNC1	2.4951	-1.97457	2.3197	-0.851219	0.394648	NA
PAGE4	2.4951	-1.97457	2.3197	-0.851219	0.394648	NA
FOXO6-AS1	2.4951	-1.97457	2.3197	-0.851219	0.394648	NA
ETV3L	2.4951	-1.97457	2.3197	-0.851219	0.394648	NA
GFY	17.163	-1.97313	1.00579	-1.96177	0.0497893	0.925172
TSGA10IP	21.6964	-1.97027	0.982156	-2.00607	0.0448486	0.872656
LINC01988	4.97646	-1.97014	1.69932	-1.15937	0.246305	NA
LHX5	980.217	-1.96944	2.20071	-0.894913	0.370834	0.999994
CCDC9B	7.31336	-1.96746	1.43874	-1.36748	0.171473	NA
ZXDA	2.48136	-1.96568	2.30187	-0.853952	0.393131	NA
LHB	4.96273	-1.96565	1.68966	-1.16334	0.24469	NA
HPDL	245.605	-1.96549	0.543815	-3.61427	0.000301199	0.0325773
LINC00853	1.20278	-1.96422	3.35055	-0.586237	0.557716	NA
CLVS1	1.20278	-1.96422	3.35055	-0.586237	0.557716	NA
PPP1R42	1.20278	-1.96422	3.35055	-0.586237	0.557716	NA
LOC646588	1.20278	-1.96422	3.35055	-0.586237	0.557716	NA
PPT2-EGFL8	1.20278	-1.96422	3.35055	-0.586237	0.557716	NA
CLEC19A	1.20278	-1.96422	3.35055	-0.586237	0.557716	NA
MAPRE3-AS1	1.20278	-1.96422	3.35055	-0.586237	0.557716	NA
OXT	1.20278	-1.96422	3.35055	-0.586237	0.557716	NA
LOC105378123	1.20278	-1.96422	3.35055	-0.586237	0.557716	NA
IRX6	1.20278	-1.96422	3.35055	-0.586237	0.557716	NA
LINC01612	11.0733	-1.9622	1.18833	-1.65122	0.0986932	0.999994
PLIN4	103.047	-1.96152	0.67157	-2.9208	0.00349138	0.205847
PTPRR	4.94899	-1.96115	1.68446	-1.16426	0.244317	NA
RNF212	48.3954	-1.95754	0.723622	-2.70519	0.00682646	0.324836
KCNK15	2.46763	-1.95677	2.29885	-0.851194	0.394662	NA
LOC100507642	2.46763	-1.95677	2.29885	-0.851194	0.394662	NA
PSD2	15.2216	-1.95099	1.18609	-1.64489	0.0999934	0.999994
TPBGL	8.41515	-1.94938	1.37827	-1.41437	0.157254	NA
ROBO4	1.18905	-1.94627	3.65667	-0.532252	0.594551	NA
MIR1285-1	1.18905	-1.94627	3.65667	-0.532252	0.594551	NA
MIR3192	1.18905	-1.94627	3.65667	-0.532252	0.594551	NA
LINC00266-1	1.18905	-1.94627	3.65667	-0.532252	0.594551	NA
LINC00696	1.18905	-1.94627	3.65667	-0.532252	0.594551	NA
PRSS37	1.18905	-1.94627	3.65667	-0.532252	0.594551	NA
VCX3A	7.49242	-1.94557	1.4367	-1.3542	0.175674	NA
C11orf86	9.06478	-1.94432	1.49536	-1.30023	0.193523	0.999994
GRM4	117.631	-1.94172	0.637278	-3.0469	0.00231217	0.159043
NTN5	3.73248	-1.9406	1.92255	-1.00939	0.312789	NA
FCN3	3.73248	-1.9406	1.92255	-1.00939	0.312789	NA
KNG1	1.27858	-1.93888	3.56547	-0.543795	0.586582	NA
CPA5	1.27858	-1.93888	3.56547	-0.543795	0.586582	NA
KRT17P2	1.27858	-1.93888	3.56547	-0.543795	0.586582	NA
FABP5P3	1.27858	-1.93888	3.56547	-0.543795	0.586582	NA
AWAT2	1.27858	-1.93888	3.56547	-0.543795	0.586582	NA
MLC1	1.27858	-1.93888	3.56547	-0.543795	0.586582	NA
CCDC168	2.44016	-1.93868	2.33258	-0.831132	0.405899	NA
CDH22	4.61401	-1.93375	1.87302	-1.03242	0.301875	NA
KCNE3	31.8068	-1.93295	0.803447	-2.40582	0.0161362	0.520707
NME8	19.4752	-1.93177	0.949783	-2.03391	0.0419609	0.84441
PTPRQ	3.70501	-1.92856	1.92554	-1.00157	0.316551	NA
CELF6	6.13144	-1.9282	1.55376	-1.24099	0.214608	NA
CRX	27.3859	-1.92752	1.1353	-1.6978	0.0895461	0.999994
MATN1-AS1	1.26485	-1.92554	3.29475	-0.584426	0.558934	NA
GP5	1.26485	-1.92554	3.29475	-0.584426	0.558934	NA
LOC101929227	1.26485	-1.92554	3.29475	-0.584426	0.558934	NA
H3C13	1.26485	-1.92554	3.29475	-0.584426	0.558934	NA
LOC105373031	1.26485	-1.92554	3.29475	-0.584426	0.558934	NA
IFT74-AS1	1.26485	-1.92554	3.29475	-0.584426	0.558934	NA
PDCD1	1.26485	-1.92554	3.29475	-0.584426	0.558934	NA
NPTX2	352.882	-1.92339	0.588617	-3.26764	0.00108448	0.0944885
LOC101928978	9.41193	-1.92225	1.37459	-1.39842	0.161987	0.999994
MIR181A2HG	5.99585	-1.92147	1.62461	-1.18272	0.236918	NA
HTR1F	4.57281	-1.91967	1.90467	-1.00788	0.313514	NA
LYPD5	22.6135	-1.91726	0.904199	-2.1204	0.0339727	0.762392
C19orf18	7.49955	-1.91589	1.46513	-1.30766	0.19099	NA
ASIC3	29.2041	-1.91383	0.831553	-2.30151	0.0213629	0.609152
CRYGD	27.3466	-1.91155	0.950853	-2.01036	0.0443934	0.865947
LOC642484	88.745	-1.91085	0.623476	-3.06484	0.0021779	0.153104
PARP15	3.66381	-1.90951	1.98792	-0.960558	0.336775	NA
SNORD13C	1.25111	-1.90796	3.28022	-0.581657	0.560798	NA
MIR4326	1.25111	-1.90796	3.28022	-0.581657	0.560798	NA
TMC2	1.25111	-1.90796	3.28022	-0.581657	0.560798	NA
TEKT3	10.7477	-1.90579	1.28832	-1.47928	0.139065	0.999994
YBX2	493.713	-1.90505	0.538268	-3.53922	0.00040131	0.0411356
FRMD1	11.8406	-1.90051	1.15778	-1.64151	0.100692	0.999994
DHRS4L1	3.39749	-1.89945	2.1197	-0.896094	0.370203	NA
EXD1	2.51596	-1.89808	2.42492	-0.782737	0.433781	NA
LINC01914	2.51596	-1.89808	2.42492	-0.782737	0.433781	NA
TDRD12	34.3999	-1.89516	0.864615	-2.19191	0.0283861	0.687269
MYEOV	5.89971	-1.89436	1.55211	-1.22051	0.222272	NA
P2RX1	9.28347	-1.89424	1.30022	-1.45687	0.145153	0.999994
ABCC8	18.5395	-1.89347	1.00328	-1.88728	0.0591225	0.990617
EFHB	14.9031	-1.89339	1.11689	-1.69524	0.0900303	0.999994
LINC01140	32.6781	-1.89192	0.808751	-2.33931	0.0193192	0.571471
LINC01108	65.0707	-1.89014	0.744099	-2.54018	0.0110796	0.42904
CERKL	1.23738	-1.88915	3.3176	-0.569433	0.569063	NA
SLC30A2	1.23738	-1.88915	3.3176	-0.569433	0.569063	NA
LINC01054	1.23738	-1.88915	3.3176	-0.569433	0.569063	NA
MIR6865	1.23738	-1.88915	3.3176	-0.569433	0.569063	NA
MGAT3-AS1	1.23738	-1.88915	3.3176	-0.569433	0.569063	NA
LINC01366	1.23738	-1.88915	3.3176	-0.569433	0.569063	NA
CTXN2	1.23738	-1.88915	3.3176	-0.569433	0.569063	NA
TMEM246-AS1	1.23738	-1.88915	3.3176	-0.569433	0.569063	NA
IL21R	4.75187	-1.88502	1.76069	-1.07062	0.284341	NA
LEMD1	40.9401	-1.87911	0.785844	-2.3912	0.0167933	0.528854
TAC3	147.706	-1.87867	0.657353	-2.85793	0.0042642	0.239697
ENPP2	91.3978	-1.87861	0.754907	-2.48854	0.0128269	0.453074
PLD6	5.56473	-1.87093	1.74507	-1.07212	0.283666	NA
BASP1-AS1	16.77	-1.86911	1.1372	-1.64361	0.100257	0.999994
MRGPRG	1.22364	-1.86455	3.61868	-0.515257	0.606373	NA
SNORD15A	1.22364	-1.86455	3.61868	-0.515257	0.606373	NA
GALNT15	1.22364	-1.86455	3.61868	-0.515257	0.606373	NA
MS4A4E	1.22364	-1.86455	3.61868	-0.515257	0.606373	NA
ABHD16A	82.4976	-1.8615	0.878069	-2.11999	0.0340069	0.762392
MEG3	20.9277	-1.86107	1.1776	-1.58039	0.114017	0.999994
PKDCC	3836.72	-1.85998	0.612378	-3.0373	0.00238704	0.161731
CLEC3A	3.44582	-1.85692	1.97366	-0.940851	0.346781	NA
LRRIQ3	3.44582	-1.85692	1.97366	-0.940851	0.346781	NA
MLKL	53.1706	-1.85526	0.686176	-2.70376	0.00685589	0.324836
CHST1	24.2725	-1.85271	1.0803	-1.715	0.0863456	0.999994
TRHR	5.49606	-1.85231	1.84835	-1.00214	0.316275	NA
PRR20G	2.20844	-1.85042	2.56193	-0.722274	0.470126	NA
SLC4A1	3.43208	-1.8504	1.9754	-0.936724	0.3489	NA
ACOXL-AS1	19.0387	-1.8503	1.10379	-1.67631	0.0936774	0.999994
MDGA1	29.8169	-1.84834	0.980793	-1.88454	0.0594922	0.990699
NLRP6	5.62679	-1.84686	1.61159	-1.14599	0.251801	NA
F12	35.4247	-1.84657	0.821119	-2.24884	0.0245224	0.655662
HSPB7	4.64199	-1.84644	1.74572	-1.0577	0.290194	NA
TXNIP	585.841	-1.84639	0.632632	-2.91858	0.00351629	0.206539
PCDHB17P	4.62826	-1.84144	1.76898	-1.04096	0.297894	NA
TRPV2	12.6838	-1.84009	1.15269	-1.59635	0.110412	0.999994
LINC02867	2.19471	-1.83985	2.54913	-0.721756	0.470444	NA
LINC00551	2.19471	-1.83985	2.54913	-0.721756	0.470444	NA
EHF	2.19471	-1.83985	2.54913	-0.721756	0.470444	NA
SNORD3A	8.56066	-1.83866	1.51935	-1.21016	0.226216	NA
SERPINB3	11.3156	-1.83747	1.18895	-1.54546	0.122235	0.999994
CEND1	59.5542	-1.83596	0.814358	-2.25449	0.0241652	0.649491
LINC00304	12.3811	-1.83593	1.18416	-1.55041	0.121043	0.999994
LOC100630923	3.39088	-1.83092	2.03317	-0.900523	0.367842	NA
SNORA44	2.18097	-1.82959	2.55378	-0.716426	0.473729	NA
LINC02139	2.18097	-1.82959	2.55378	-0.716426	0.473729	NA
TSPOAP1-AS1	2.18097	-1.82959	2.55378	-0.716426	0.473729	NA
LINC00494	4.34821	-1.82728	1.92248	-0.950479	0.341869	NA
CCN3	4.33448	-1.82231	1.93729	-0.94065	0.346884	NA
DPPA2	63.6795	-1.82056	0.688246	-2.64522	0.00816372	0.360652
STKLD1	10.618	-1.82028	1.26906	-1.43435	0.151473	0.999994
PADI3	38.6724	-1.8193	0.748186	-2.43162	0.0150316	0.498396
MLN	3.49415	-1.81831	1.97341	-0.921405	0.356839	NA
ZNRD1	18.6532	-1.81391	0.993171	-1.82638	0.0677929	0.999994
DOC2A	168.311	-1.81221	0.579223	-3.12869	0.00175587	0.134328
MAFA	25.5059	-1.81213	0.921257	-1.96701	0.0491815	0.918231
ENO1-AS1	3.48041	-1.81187	1.96773	-0.92079	0.35716	NA
TBC1D26	18.2287	-1.81035	0.969939	-1.86645	0.061978	0.999994
ART3	23.3437	-1.80937	0.910973	-1.9862	0.0470114	0.891512
KIF25	21.8125	-1.80467	0.995617	-1.81262	0.0698907	0.999994
SNORD68	4.42401	-1.80391	1.77573	-1.01587	0.309692	NA
ANKS4B	4.42401	-1.80391	1.77573	-1.01587	0.309692	NA
FAM209B	8.26027	-1.80369	1.41573	-1.27404	0.20265	NA
LOC101928058	2.2705	-1.79982	2.63313	-0.683528	0.494273	NA
HAPLN2	4.41027	-1.79874	1.77434	-1.01375	0.310702	NA
RIPOR3	47.3982	-1.79593	0.855395	-2.09953	0.0357702	0.775574
KLK10	43.033	-1.79236	0.78784	-2.27504	0.0229037	0.634813
SIX3	1256.17	-1.78889	2.05412	-0.870879	0.38382	0.999994
ADORA2A	5.31267	-1.78661	1.77921	-1.00416	0.315302	NA
POTEJ	3.42548	-1.78482	2.02701	-0.88052	0.378578	NA
ANGPT4	7.79455	-1.78399	1.40808	-1.26697	0.205167	NA
TPSG1	31.4623	-1.78362	0.806576	-2.21135	0.0270114	0.677636
LCN10	67.6038	-1.78356	0.727495	-2.45165	0.0142201	0.482626
RPL3L	10.9812	-1.78351	1.20669	-1.47802	0.139403	0.999994
FFAR4	2.24304	-1.77917	2.39896	-0.741641	0.458305	NA
HEXA-AS1	2.24304	-1.77917	2.39896	-0.741641	0.458305	NA
PCDHA1	27.4887	-1.77381	0.84318	-2.10371	0.0354037	0.772854
DRC7	3.1729	-1.77379	2.17959	-0.81382	0.415748	NA
KLF18	3.1729	-1.77379	2.17959	-0.81382	0.415748	NA
KCNIP2-AS1	6.57091	-1.77191	1.50243	-1.17936	0.238254	NA
PGLYRP1	7.50077	-1.77164	1.469	-1.20602	0.227811	NA
GALR3	3.52874	-1.77037	2.10364	-0.841575	0.400026	NA
UCMA	2.2293	-1.76906	2.3858	-0.741495	0.458394	NA
AQP6	2.2293	-1.76906	2.3858	-0.741495	0.458394	NA
FABP6	16.9046	-1.7686	1.01346	-1.7451	0.080967	0.999994
AKR1D1	3.15916	-1.76649	2.17819	-0.810987	0.417373	NA
LRRC4C	7.35145	-1.76522	1.59712	-1.10526	0.269049	NA
BCL6B	143.685	-1.76388	0.74716	-2.36078	0.0182367	0.554356
CACNG7	603.635	-1.76319	0.612099	-2.88056	0.00396973	0.226044
CXCL11	5.37473	-1.76267	1.63775	-1.07628	0.281803	NA
PNMA6F	7.33772	-1.76177	1.58846	-1.10911	0.267382	NA
C12orf56	47.2866	-1.7616	0.706047	-2.49501	0.0125953	0.448759
CASC9	81.0875	-1.75856	0.621681	-2.82871	0.00467353	0.255342
LOC102723566	24.624	-1.75607	0.921711	-1.90523	0.0567499	0.986293
CMTM5	5.478	-1.75525	1.63727	-1.07206	0.283692	NA
RYR1	166.483	-1.75511	0.64365	-2.72681	0.00639496	0.3133
EVPL	7.54909	-1.75277	1.41347	-1.24005	0.214957	NA
RP1L1	12.8552	-1.74955	1.17264	-1.49197	0.135706	0.999994
INKA1	9.62908	-1.74941	1.31047	-1.33494	0.181895	0.999994
SLA	2.20183	-1.7486	2.41061	-0.725378	0.46822	NA
TM4SF19-AS1	2.20183	-1.7486	2.41061	-0.725378	0.46822	NA
CGREF1	55.8741	-1.74372	0.738984	-2.35962	0.0182936	0.554409
GZMM	4.15109	-1.74006	1.95554	-0.889809	0.373568	NA
DNAH3	18.3403	-1.73998	0.981699	-1.77241	0.0763258	0.999994
SHISA7	21.945	-1.73926	1.02795	-1.69197	0.0906524	0.999994
VPREB3	3.23496	-1.73823	2.0658	-0.841432	0.400106	NA
TSPAN32	2.1881	-1.73807	2.46038	-0.706424	0.479925	NA
AMBP	21.7955	-1.73685	0.916327	-1.89545	0.0580327	0.990019
LINC00599	430.551	-1.73627	0.740846	-2.34364	0.0190968	0.567226
TBC1D27P	3.46007	-1.73562	2.15942	-0.803747	0.421543	NA
ABCG1	24.3445	-1.73508	0.930223	-1.86523	0.0621496	0.999994
LRRC55	9.54668	-1.73427	1.28381	-1.35088	0.176732	0.999994
DGCR10	5.40932	-1.73387	1.60025	-1.0835	0.278587	NA
STARD8	36.7909	-1.73326	0.76728	-2.25897	0.0238851	0.646664
CACNA1F	30.6239	-1.73308	0.866538	-2	0.0455002	0.873143
RNF112	27.9376	-1.72473	0.848328	-2.03309	0.042043	0.84441
ARHGEF38	9.21169	-1.72004	1.45954	-1.17848	0.238605	0.999994
LRRC15	22.2393	-1.71998	0.925744	-1.85794	0.0631776	0.999994
EMILIN1	75.1067	-1.71891	0.638675	-2.69137	0.00711594	0.331404
GLDN	29.9061	-1.71472	0.946342	-1.81195	0.0699941	0.999994
PCDHA7	26.8615	-1.71443	0.883092	-1.9414	0.0522098	0.942907
DES	24.1769	-1.71268	0.905794	-1.89081	0.0586496	0.990019
IGLL3P	7.39317	-1.71149	1.41797	-1.207	0.227432	NA
RPSAP52	6.22931	-1.71102	1.71506	-0.99764	0.318454	NA
BTN3A3	50.4146	-1.71061	0.754609	-2.26689	0.023397	0.63926
MISP	33.951	-1.71024	0.828459	-2.06437	0.0389831	0.808693
SKOR1	5.21881	-1.70635	1.75147	-0.974235	0.32994	NA
SKOR2	16.6257	-1.70521	1.05514	-1.61609	0.106074	0.999994
ODF3B	11.0186	-1.70516	1.23061	-1.38562	0.165862	0.999994
HES3	307.669	-1.7044	0.599997	-2.84068	0.00450177	0.247724
EPHA10	39.01	-1.70374	0.76235	-2.23486	0.0254267	0.658298
SEZ6	55.2507	-1.70297	0.750312	-2.26968	0.0232273	0.637195
LINC01260	4.18568	-1.7006	1.81551	-0.936707	0.348909	NA
MIR6728	2.2639	-1.69968	2.51823	-0.67495	0.499708	NA
C4orf51	2.2639	-1.69968	2.51823	-0.67495	0.499708	NA
ELOVL2-AS1	2.2639	-1.69968	2.51823	-0.67495	0.499708	NA
C6orf99	18.4463	-1.69909	0.992204	-1.71244	0.086815	0.999994
FOXN4	16.3045	-1.69895	1.14966	-1.47779	0.139464	0.999994
LENG9	3.28329	-1.69842	2.10972	-0.805046	0.420793	NA
CPNE9	86.7928	-1.69839	0.627438	-2.70687	0.00679206	0.324836
PRSS50	20.9767	-1.69742	0.953853	-1.77954	0.0751507	0.999994
LINC02525	17.372	-1.69363	0.998096	-1.69686	0.089723	0.999994
LENG1	15.514	-1.69163	1.37696	-1.22853	0.219248	0.999994
ACSL6	9.19135	-1.68993	1.36887	-1.23454	0.217	0.999994
TMEM119	4.15821	-1.6895	1.81226	-0.932261	0.351201	NA
TFR2	47.506	-1.68916	0.705896	-2.39293	0.0167146	0.528854
DTX1	154.173	-1.68877	0.639771	-2.63965	0.00829914	0.363563
SEC1P	6.03879	-1.6869	1.69399	-0.995819	0.319338	NA
TM4SF1	3.25582	-1.68471	2.03418	-0.828203	0.407556	NA
LINC00884	3.25582	-1.68471	2.03418	-0.828203	0.407556	NA
CDIPTOSP	6.51164	-1.6839	1.51384	-1.11234	0.265993	NA
BLACAT1	311.392	-1.68356	0.528471	-3.18572	0.00144396	0.115539
CLDN5	16.1484	-1.68257	1.02431	-1.64264	0.100458	0.999994
LINC02585	6.38091	-1.68244	1.49463	-1.12566	0.260311	NA
SERHL	15.5123	-1.68188	1.1289	-1.48984	0.136268	0.999994
DPEP1	5.49225	-1.68163	1.6329	-1.02984	0.303084	NA
LOC101927789	2.23643	-1.6784	2.54448	-0.659626	0.509494	NA
ESPNL	33.4865	-1.67766	0.7872	-2.13117	0.0330749	0.75067
RDM1	20.5988	-1.67728	1.00896	-1.66238	0.0964365	0.999994
PCDH8	157.733	-1.67057	0.551573	-3.02874	0.00245578	0.163382
COX6B2	61.6589	-1.66945	0.784079	-2.12918	0.0332394	0.753315
IKZF3	5.10893	-1.66882	1.67375	-0.997057	0.318737	NA
KCNJ1	4.10328	-1.66782	1.88653	-0.884068	0.37666	NA
CD8B	7.09278	-1.66491	1.47589	-1.12807	0.25929	NA
APOBEC3H	7.43489	-1.66393	1.39271	-1.19474	0.232187	NA
PCDHB12	66.2058	-1.66332	0.729033	-2.28154	0.0225167	0.627227
PRDM16	16.7092	-1.66028	0.998999	-1.66194	0.0965239	0.999994
CCDC80	81.5644	-1.65849	0.629419	-2.63495	0.00841492	0.367608
NMUR1	12.25	-1.65686	1.1535	-1.43637	0.150896	0.999994
MAPK15	48.4213	-1.65642	0.736394	-2.24937	0.0244893	0.655662
LOC401176	3.20088	-1.65597	2.04212	-0.810909	0.417418	NA
LINC01249	1.98385	-1.65533	2.9476	-0.561584	0.5744	NA
SLCO1B1	12.8312	-1.65479	1.328	-1.24608	0.212736	0.999994
LINC00504	12.4477	-1.65297	1.15202	-1.43485	0.151331	0.999994
TPRG1	4.17907	-1.64858	1.79053	-0.920718	0.357198	NA
SIT1	11.9425	-1.64742	1.24706	-1.32104	0.186487	0.999994
PCDHGB3	17.6171	-1.64658	1.45602	-1.13088	0.258107	0.999994
CA4	19.529	-1.64393	0.959296	-1.71368	0.0865871	0.999994
KCNB1	27.9542	-1.64367	0.931983	-1.76363	0.0777949	0.999994
NPHS1	16.0804	-1.64294	1.0691	-1.53675	0.124355	0.999994
PRSS46P	8.33068	-1.64263	1.34191	-1.2241	0.220914	NA
SRL	3.17342	-1.64034	2.12614	-0.771512	0.440403	NA
IGFN1	1.97011	-1.63912	2.71251	-0.604281	0.545657	NA
TMEM145	47.9721	-1.6387	0.745519	-2.19807	0.0279443	0.683203
SNORA2A	4.1516	-1.6373	1.82507	-0.897114	0.369658	NA
LINC00951	2.9483	-1.63655	2.27657	-0.718867	0.472223	NA
NRXN2	112.405	-1.63602	0.655891	-2.49435	0.0126189	0.448759
TMEM114	40.1814	-1.6358	0.828046	-1.97549	0.0482124	0.906613
MIR4713HG	5.12979	-1.63514	1.64729	-0.992623	0.320894	NA
SLITRK4	46.3611	-1.63448	0.75946	-2.15217	0.0313843	0.728813
BCAS1	6.10798	-1.63381	1.52455	-1.07167	0.283868	NA
HTR6	16.9713	-1.63203	1.07319	-1.52072	0.128331	0.999994
LOC100506679	3.27668	-1.62903	2.15847	-0.754714	0.450421	NA
SLC2A4	103.386	-1.62885	0.614347	-2.65135	0.00801697	0.357188
RAX2	2.93457	-1.62804	2.25408	-0.722265	0.470132	NA
SLC25A3P1	1.95638	-1.62645	2.67396	-0.608254	0.543019	NA
DOK2	1.95638	-1.62645	2.67396	-0.608254	0.543019	NA
ADAMTS7P1	1.95638	-1.62645	2.67396	-0.608254	0.543019	NA
C20orf202	1.95638	-1.62645	2.67396	-0.608254	0.543019	NA
AMER3	7.1757	-1.62525	1.41366	-1.14967	0.250279	NA
MARCHF11	13.7016	-1.62274	1.10638	-1.46671	0.142455	0.999994
PHOX2A	8.25716	-1.62182	1.39285	-1.16439	0.244266	NA
TAGLN3	60.9507	-1.62092	0.722226	-2.24434	0.0248106	0.65714
C1orf87	12.9899	-1.62062	1.13362	-1.42959	0.152835	0.999994
DGCR9	27.5115	-1.62013	0.834792	-1.94076	0.0522873	0.942907
AGAP1-IT1	2.92083	-1.61983	2.2458	-0.721269	0.470744	NA
EFCC1	8.86577	-1.61944	1.40638	-1.15149	0.24953	0.999994
KCNJ9	4.2274	-1.619	1.80564	-0.896638	0.369912	NA
SPACA6P-AS	6.05305	-1.61874	1.59471	-1.01507	0.310072	NA
KCNK7	5.19186	-1.61582	1.62741	-0.992876	0.32077	NA
PNPLA1	1.94264	-1.61437	2.66857	-0.604956	0.545208	NA
MYBPC3	1.94264	-1.61437	2.66857	-0.604956	0.545208	NA
H2AZ1-DT	1.94264	-1.61437	2.66857	-0.604956	0.545208	NA
SLC5A12	125.294	-1.61422	0.585433	-2.75731	0.00582785	0.292943
LOC100507351	23.3858	-1.6134	1.06362	-1.51689	0.129294	0.999994
HYAL1	62.6884	-1.61212	0.715171	-2.25417	0.0241856	0.649491
C19orf84	44.6848	-1.61172	0.766129	-2.10371	0.0354034	0.772854
ASTL	6.89565	-1.61093	1.51854	-1.06084	0.288763	NA
ZDHHC19	42.823	-1.61064	0.731701	-2.20123	0.0277198	0.681393
LMO2	16.0486	-1.60946	1.04207	-1.54448	0.122473	0.999994
ACP7	11.7042	-1.60915	1.25572	-1.28146	0.200034	0.999994
ST8SIA6-AS1	0.991923	-1.60525	3.91514	-0.410011	0.681798	NA
PAX8	0.991923	-1.60525	3.91514	-0.410011	0.681798	NA
SERPINA2	0.991923	-1.60525	3.91514	-0.410011	0.681798	NA
NALCN-AS1	0.991923	-1.60525	3.91514	-0.410011	0.681798	NA
TFEC	0.991923	-1.60525	3.91514	-0.410011	0.681798	NA
TMEM211	0.991923	-1.60525	3.91514	-0.410011	0.681798	NA
DLX2-DT	0.991923	-1.60525	3.91514	-0.410011	0.681798	NA
TPSB2	0.991923	-1.60525	3.91514	-0.410011	0.681798	NA
LOC100996720	0.991923	-1.60525	3.91514	-0.410011	0.681798	NA
SNORA15	2.89337	-1.60396	2.26239	-0.708969	0.478343	NA
NPIPB4	1.92891	-1.6026	2.68539	-0.596784	0.550651	NA
SMCR2	1.92891	-1.6026	2.68539	-0.596784	0.550651	NA
LINC01873	1.92891	-1.6026	2.68539	-0.596784	0.550651	NA
LOC101927932	1.92891	-1.6026	2.68539	-0.596784	0.550651	NA
AOC3	119.835	-1.59835	0.569892	-2.80465	0.00503706	0.265047
SPEM2	4.3032	-1.59733	1.95139	-0.818562	0.413037	NA
INSL3	4.92554	-1.59726	1.70582	-0.936359	0.349088	NA
P2RX2	74.27	-1.59706	0.669577	-2.38518	0.0170709	0.534817
PECAM1	2.87963	-1.59631	2.29089	-0.696805	0.485925	NA
GJC3	8.13355	-1.59578	1.33304	-1.1971	0.231268	NA
GDAP1L1	134.557	-1.59506	0.628417	-2.53822	0.0111419	0.42939
ACTL6B	11.8558	-1.59383	1.19723	-1.33127	0.183102	0.999994
MAGOH2P	9.69288	-1.59363	1.33644	-1.19244	0.233088	0.999994
ABCA9	6.82698	-1.59308	1.49378	-1.06648	0.286209	NA
ADRA2B	153.227	-1.59137	0.588268	-2.70518	0.00682676	0.324836
MIR331	1.91518	-1.5912	2.73538	-0.581709	0.560763	NA
GRASP-AS1	1.91518	-1.5912	2.73538	-0.581709	0.560763	NA
TDRG1	7.8947	-1.59065	1.39243	-1.14236	0.253306	NA
IL20RB	96.4329	-1.59064	0.640218	-2.48453	0.0129724	0.45549
DCX	58.3094	-1.58992	0.786644	-2.02114	0.0432655	0.8535
SSTR3	8.84543	-1.58968	1.32469	-1.20004	0.230122	0.999994
SNORA21	4.89807	-1.58747	1.69385	-0.937196	0.348658	NA
HCN3	22.1416	-1.58738	0.996995	-1.59216	0.111348	0.999994
RAB37	43.1252	-1.58713	0.72151	-2.19974	0.0278253	0.682177
CTHRC1	5.84879	-1.58661	1.58199	-1.00292	0.315901	NA
C1QTNF4	64.5292	-1.58581	0.786168	-2.01714	0.0436813	0.858464
PNLIPRP2	2.9829	-1.58484	2.11755	-0.74843	0.454201	NA
KYNU	2.9829	-1.58484	2.11755	-0.74843	0.454201	NA
KLF1	7.86724	-1.58441	1.37983	-1.14826	0.25086	NA
CHRNA4	49.4315	-1.58345	0.721191	-2.1956	0.0281204	0.685867
TTLL13P	3.93362	-1.58321	1.85306	-0.854378	0.392896	NA
HERC2P10	1.90144	-1.58196	2.98764	-0.529504	0.596456	NA
SUPT20HL2	1.90144	-1.58196	2.98764	-0.529504	0.596456	NA
LCN15	6.28044	-1.58026	1.56265	-1.01127	0.311888	NA
LINC01342	0.978189	-1.58009	3.6161	-0.436959	0.662141	NA
LOC101059915	0.978189	-1.58009	3.6161	-0.436959	0.662141	NA
LOC283710	0.978189	-1.58009	3.6161	-0.436959	0.662141	NA
FAM177B	0.978189	-1.58009	3.6161	-0.436959	0.662141	NA
CATSPER1	0.978189	-1.58009	3.6161	-0.436959	0.662141	NA
OOSP1	0.978189	-1.58009	3.6161	-0.436959	0.662141	NA
SSX1	0.978189	-1.58009	3.6161	-0.436959	0.662141	NA
LINC00412	0.978189	-1.58009	3.6161	-0.436959	0.662141	NA
TSBP1-AS1	0.978189	-1.58009	3.6161	-0.436959	0.662141	NA
LINC00683	0.978189	-1.58009	3.6161	-0.436959	0.662141	NA
VIT	0.978189	-1.58009	3.6161	-0.436959	0.662141	NA
LOC100130373	0.978189	-1.58009	3.6161	-0.436959	0.662141	NA
LOC101929579	0.978189	-1.58009	3.6161	-0.436959	0.662141	NA
PP12613	0.978189	-1.58009	3.6161	-0.436959	0.662141	NA
C5AR2	0.978189	-1.58009	3.6161	-0.436959	0.662141	NA
LOC105379152	0.978189	-1.58009	3.6161	-0.436959	0.662141	NA
AGAP2-AS1	0.978189	-1.58009	3.6161	-0.436959	0.662141	NA
STPG2	0.978189	-1.58009	3.6161	-0.436959	0.662141	NA
COL25A1-DT	0.978189	-1.58009	3.6161	-0.436959	0.662141	NA
CPLX2	17.1837	-1.57863	1.00823	-1.56575	0.117407	0.999994
CELF3	26.4473	-1.57826	0.876221	-1.80121	0.0716693	0.999994
CCBE1	16.9586	-1.57822	0.990237	-1.59378	0.110985	0.999994
MIR106B	2.01844	-1.57707	2.73486	-0.576654	0.564173	NA
CHRM3	127.304	-1.57694	0.572419	-2.75488	0.00587145	0.294192
LOC101929578	2.96916	-1.57677	2.09499	-0.752641	0.451666	NA
PDZK1P1	18.4768	-1.57597	1.02022	-1.54474	0.122409	0.999994
USP27X-AS1	14.3318	-1.57574	1.19069	-1.32338	0.185708	0.999994
RFPL3S	8.89375	-1.57533	1.30325	-1.20877	0.226751	0.999994
CGAS	82.004	-1.57462	0.667423	-2.35925	0.0183118	0.554409
SNORA75	9.22213	-1.57439	1.28559	-1.22464	0.22071	0.999994
RHBDL3	537.476	-1.57332	0.705423	-2.23032	0.0257263	0.661418
MSH2-OT1	10.8621	-1.57228	1.37276	-1.14535	0.252066	0.999994
GRM6	3.90615	-1.57129	1.85575	-0.846712	0.397156	NA
APC2	153.172	-1.57003	0.638849	-2.45759	0.0139873	0.482626
GALNT9	15.5697	-1.56772	1.07047	-1.46451	0.143055	0.999994
VWA7	4.96014	-1.56761	1.66769	-0.939992	0.347222	NA
CNTD2	13.2041	-1.5676	1.11023	-1.41197	0.15796	0.999994
TMOD1	17.3355	-1.56656	1.04818	-1.49455	0.135032	0.999994
RTN4RL2	189.341	-1.56552	0.572761	-2.73329	0.00627056	0.308279
PCAT1	2.00471	-1.56491	2.53293	-0.617827	0.536689	NA
LOC91548	2.00471	-1.56491	2.53293	-0.617827	0.536689	NA
LINC00565	2.00471	-1.56491	2.53293	-0.617827	0.536689	NA
COMP	10.9605	-1.56449	1.21622	-1.28635	0.198319	0.999994
SLC28A2	4.8294	-1.56394	1.74905	-0.894166	0.371233	NA
A1CF	5.76639	-1.56357	1.68957	-0.925425	0.354745	NA
CDK18	738.149	-1.56212	0.515657	-3.02939	0.00245052	0.163382
LPAR5	7.75736	-1.56051	1.41769	-1.10075	0.271008	NA
RDH13	20.8564	-1.55695	1.11297	-1.39891	0.161839	0.999994
RPE65	0.964455	-1.55637	3.63347	-0.428343	0.668401	NA
LINC01461	0.964455	-1.55637	3.63347	-0.428343	0.668401	NA
LIX1L-AS1	0.964455	-1.55637	3.63347	-0.428343	0.668401	NA
ZNF32-AS3	0.964455	-1.55637	3.63347	-0.428343	0.668401	NA
LOC102723439	0.964455	-1.55637	3.63347	-0.428343	0.668401	NA
H2BC14	0.964455	-1.55637	3.63347	-0.428343	0.668401	NA
MRGPRE	0.964455	-1.55637	3.63347	-0.428343	0.668401	NA
LINC02421	0.964455	-1.55637	3.63347	-0.428343	0.668401	NA
STARD13-AS	0.964455	-1.55637	3.63347	-0.428343	0.668401	NA
GCOM1	0.964455	-1.55637	3.63347	-0.428343	0.668401	NA
SLC22A18AS	0.964455	-1.55637	3.63347	-0.428343	0.668401	NA
AS3MT	0.964455	-1.55637	3.63347	-0.428343	0.668401	NA
TMEM92-AS1	0.964455	-1.55637	3.63347	-0.428343	0.668401	NA
LIVAR	0.964455	-1.55637	3.63347	-0.428343	0.668401	NA
LINC01800	0.964455	-1.55637	3.63347	-0.428343	0.668401	NA
LOC100128310	0.964455	-1.55637	3.63347	-0.428343	0.668401	NA
CLPSL1	0.964455	-1.55637	3.63347	-0.428343	0.668401	NA
HCG27	0.964455	-1.55637	3.63347	-0.428343	0.668401	NA
LINC01592	0.964455	-1.55637	3.63347	-0.428343	0.668401	NA
EIF1AX-AS1	0.964455	-1.55637	3.63347	-0.428343	0.668401	NA
ANKK1	0.964455	-1.55637	3.63347	-0.428343	0.668401	NA
MIR12114	0.964455	-1.55637	3.63347	-0.428343	0.668401	NA
LOC105370295	9.8516	-1.55595	1.22845	-1.26659	0.205302	0.999994
NPIPA5	9.12599	-1.55586	1.30401	-1.19313	0.232817	0.999994
MIR1268A	3.98195	-1.5532	1.83274	-0.847473	0.396732	NA
ITGAL	1.99097	-1.55318	2.4956	-0.622368	0.5337	NA
PTX4	1.99097	-1.55318	2.4956	-0.622368	0.5337	NA
GC	1.99097	-1.55318	2.4956	-0.622368	0.5337	NA
LOC101927131	2.92796	-1.55304	2.10204	-0.738827	0.460012	NA
CEBPZOS	388.102	-1.55192	0.502447	-3.08873	0.00201017	0.14663
ANKRD35	98.0024	-1.54917	0.647087	-2.39407	0.0166626	0.528854
UTS2R	12.2744	-1.54881	1.27072	-1.21885	0.222903	0.999994
TNFRSF18	18.7871	-1.54695	0.949637	-1.62899	0.103316	0.999994
PKD2L2	2.91423	-1.54515	2.12939	-0.725631	0.468065	NA
FGF23	16.4403	-1.5443	1.01784	-1.51723	0.129208	0.999994
RENBP	61.5987	-1.54348	0.739439	-2.08737	0.0368551	0.789616
ECSCR	6.9857	-1.54279	1.44252	-1.06951	0.28484	NA
TMEM151A	41.7699	-1.5415	0.76155	-2.02416	0.0429536	0.850556
GCM1	1.97724	-1.54144	2.48949	-0.61918	0.535798	NA
GOLGA6C	1.97724	-1.54144	2.48949	-0.61918	0.535798	NA
LINC02012	1.97724	-1.54144	2.48949	-0.61918	0.535798	NA
AKAP14	1.97724	-1.54144	2.48949	-0.61918	0.535798	NA
PLPP2	910.296	-1.54098	0.523427	-2.94402	0.00323975	0.195682
JAKMIP1	40.5166	-1.53781	0.756561	-2.03264	0.0420894	0.84441
SNORA48	12.7455	-1.5346	1.12039	-1.36969	0.170783	0.999994
LINC00605	44.1447	-1.53282	0.731584	-2.0952	0.0361532	0.780978
LOXHD1	0.950721	-1.53246	3.97589	-0.385437	0.699913	NA
MIR7856	0.950721	-1.53246	3.97589	-0.385437	0.699913	NA
LINC00303	0.950721	-1.53246	3.97589	-0.385437	0.699913	NA
C1QA	0.950721	-1.53246	3.97589	-0.385437	0.699913	NA
MIR7851	0.950721	-1.53246	3.97589	-0.385437	0.699913	NA
PRH1-TAS2R14	0.950721	-1.53246	3.97589	-0.385437	0.699913	NA
SNORD116-12	0.950721	-1.53246	3.97589	-0.385437	0.699913	NA
FLJ40194	0.950721	-1.53246	3.97589	-0.385437	0.699913	NA
LINC00305	0.950721	-1.53246	3.97589	-0.385437	0.699913	NA
IGFL2	0.950721	-1.53246	3.97589	-0.385437	0.699913	NA
MIR643	0.950721	-1.53246	3.97589	-0.385437	0.699913	NA
ISM1-AS1	0.950721	-1.53246	3.97589	-0.385437	0.699913	NA
MIR1297	0.950721	-1.53246	3.97589	-0.385437	0.699913	NA
MIR3136	0.950721	-1.53246	3.97589	-0.385437	0.699913	NA
LINC02487	0.950721	-1.53246	3.97589	-0.385437	0.699913	NA
SNORD173	0.950721	-1.53246	3.97589	-0.385437	0.699913	NA
EDAR	0.950721	-1.53246	3.97589	-0.385437	0.699913	NA
CCR8	0.950721	-1.53246	3.97589	-0.385437	0.699913	NA
TAS2R38	0.950721	-1.53246	3.97589	-0.385437	0.699913	NA
LOC101927666	1.96351	-1.52959	2.50514	-0.610582	0.541477	NA
ROR1-AS1	1.96351	-1.52959	2.50514	-0.610582	0.541477	NA
OTOF	4.96726	-1.5294	1.65352	-0.924937	0.354999	NA
GOLGA8T	2.88676	-1.52934	2.36891	-0.645589	0.518546	NA
DANT2	2.88676	-1.52934	2.36891	-0.645589	0.518546	NA
CUBN	8.77727	-1.52899	1.33641	-1.1441	0.252583	0.999994
MIR3671	6.47166	-1.52877	1.69697	-0.900879	0.367653	NA
REEP6	231.296	-1.52688	0.57754	-2.64377	0.00819885	0.3611
PKHD1	5.5484	-1.52653	1.74956	-0.872522	0.382924	NA
PKP1	7.95729	-1.52595	1.35373	-1.12722	0.259651	NA
GPSM3	8.66916	-1.52566	1.32925	-1.14775	0.25107	NA
HAS2-AS1	5.99378	-1.52514	1.5404	-0.99009	0.32213	NA
CCDC114	42.0922	-1.52386	0.72859	-2.09153	0.036481	0.784127
DLEU7-AS1	3.91328	-1.52324	1.85791	-0.819867	0.412292	NA
COLCA1	14.9551	-1.52121	1.17278	-1.2971	0.194595	0.999994
FAAHP1	5.98005	-1.5212	1.53582	-0.990476	0.321942	NA
PHF24	9.68194	-1.52098	1.26424	-1.20307	0.228948	0.999994
SLC30A3	70.8775	-1.52038	0.709169	-2.14389	0.0320413	0.73681
GGCT	1750.39	-1.51976	0.496046	-3.06375	0.00218582	0.153104
PDCL2	1.02652	-1.51897	3.86559	-0.392946	0.69436	NA
ZAN	1.02652	-1.51897	3.86559	-0.392946	0.69436	NA
SLN	1.02652	-1.51897	3.86559	-0.392946	0.69436	NA
LOC105371824	1.02652	-1.51897	3.86559	-0.392946	0.69436	NA
DSG1	1.02652	-1.51897	3.86559	-0.392946	0.69436	NA
ALK	1.02652	-1.51897	3.86559	-0.392946	0.69436	NA
PADI6	1.02652	-1.51897	3.86559	-0.392946	0.69436	NA
LINC00511	1.02652	-1.51897	3.86559	-0.392946	0.69436	NA
LINC01284	1.02652	-1.51897	3.86559	-0.392946	0.69436	NA
SLC24A5	1.02652	-1.51897	3.86559	-0.392946	0.69436	NA
EBF3	7.60144	-1.51868	1.39164	-1.09129	0.275144	NA
FLICR	1.94977	-1.51749	2.55216	-0.594589	0.552118	NA
PER3	348.389	-1.51727	0.721776	-2.10213	0.035542	0.774173
ACSM1	12.3024	-1.51576	1.16606	-1.2999	0.193635	0.999994
SCAMP3	108.462	-1.5147	0.741456	-2.04287	0.0410651	0.838572
GPHA2	13.0624	-1.51188	1.16905	-1.29326	0.195922	0.999994
CCND2-AS1	10.8649	-1.5107	1.2012	-1.25766	0.208513	0.999994
SCN7A	5.49347	-1.51061	1.84074	-0.820653	0.411844	NA
LINC00954	9.37927	-1.51021	1.41538	-1.067	0.285973	0.999994
LHFPL1	30.4111	-1.50919	0.865878	-1.74295	0.0813418	0.999994
LOC100128882	4.58395	-1.509	1.87832	-0.803379	0.421756	NA
SFTPD	18.0919	-1.5087	1.02497	-1.47194	0.141036	0.999994
ZNF571-AS1	11.0902	-1.50821	1.30998	-1.15133	0.249598	0.999994
DNAI1	6.51999	-1.50712	1.55168	-0.971281	0.331408	NA
SOHLH2	13.0212	-1.50649	1.15461	-1.30477	0.191972	0.999994
ACVR1C	31.6975	-1.50584	0.917721	-1.64085	0.100829	0.999994
PRRT2	249.885	-1.50479	0.662069	-2.27285	0.023035	0.636267
GOLGA6A	1.93604	-1.50436	2.76841	-0.543402	0.586853	NA
LINC02540	1.93604	-1.50436	2.76841	-0.543402	0.586853	NA
RASD1	101.299	-1.50425	0.671454	-2.24028	0.0250726	0.65714
FA2H	124.306	-1.50391	0.593775	-2.5328	0.0113155	0.432885
LOC101927248	125.481	-1.50239	0.571444	-2.62911	0.00856083	0.37191
KCNMB2-AS1	63.5109	-1.50223	0.652938	-2.30072	0.0214075	0.609318
H2AC12	2.05304	-1.50205	2.90924	-0.516303	0.605643	NA
LINC01030	2.05304	-1.50205	2.90924	-0.516303	0.605643	NA
RHEBL1	60.7823	-1.50198	0.678715	-2.21298	0.0268989	0.677636
GUCY2D	4.68721	-1.50168	1.74651	-0.859816	0.389891	NA
PPFIA4	147.913	-1.49989	0.69228	-2.1666	0.0302657	0.710564
MIR6730	1.01278	-1.49966	3.57175	-0.419868	0.674582	NA
CHRNA2	1.01278	-1.49966	3.57175	-0.419868	0.674582	NA
LINC00567	1.01278	-1.49966	3.57175	-0.419868	0.674582	NA
IQCM	1.01278	-1.49966	3.57175	-0.419868	0.674582	NA
MIR708	1.01278	-1.49966	3.57175	-0.419868	0.674582	NA
LOC105373496	1.01278	-1.49966	3.57175	-0.419868	0.674582	NA
GUCY2F	1.01278	-1.49966	3.57175	-0.419868	0.674582	NA
LINC00092	1.01278	-1.49966	3.57175	-0.419868	0.674582	NA
LOC101929331	1.01278	-1.49966	3.57175	-0.419868	0.674582	NA
PGA5	10.7019	-1.49897	1.19891	-1.25027	0.2112	0.999994
FTCD	26.6307	-1.49823	0.868709	-1.72466	0.0845884	0.999994
LOC102725021	8.53182	-1.49766	1.33017	-1.12592	0.260201	NA
CLCNKA	22.9839	-1.49739	0.88734	-1.68751	0.0915062	0.999994
HPN-AS1	13.1916	-1.49629	1.11193	-1.34566	0.178411	0.999994
SCNN1G	39.5422	-1.49527	0.736758	-2.02953	0.042404	0.84441
GRIN1	40.5412	-1.49412	0.731792	-2.04172	0.0411791	0.839807
LINC02724	2.0393	-1.49317	2.67717	-0.557744	0.577019	NA
CHRNE	7.71183	-1.49071	1.37423	-1.08476	0.278027	NA
CAMK1G	22.3205	-1.48954	0.950436	-1.56722	0.117064	0.999994
GOLGA7B	3.63323	-1.48918	2.04939	-0.726643	0.467445	NA
PSD	145.34	-1.48914	0.575379	-2.5881	0.00965073	0.393697
SCART1	6.56831	-1.48821	1.49021	-0.998661	0.317959	NA
TMEM155	10.1878	-1.48729	1.27514	-1.16638	0.243462	0.999994
ATP1A2	617.254	-1.48537	0.778599	-1.90774	0.0564243	0.982623
UBE2QL1	23.0533	-1.48519	0.975193	-1.52297	0.127766	0.999994
KIRREL2	91.0885	-1.4842	0.66602	-2.22847	0.0258493	0.663411
OXCT2	30.5123	-1.48393	0.823064	-1.80294	0.0713979	0.999994
STAC2	56.9857	-1.48383	0.709517	-2.09133	0.0364989	0.784127
LINC01270	3.61949	-1.48271	2.05889	-0.720151	0.471432	NA
GSG1L	6.32947	-1.48233	1.66371	-0.890976	0.372942	NA
PERM1	2.02557	-1.48191	2.63844	-0.561661	0.574347	NA
LOC106660606	9.68246	-1.47863	1.24122	-1.19128	0.233545	0.999994
DACH2	26.6934	-1.47794	0.835973	-1.76792	0.0770737	0.999994
FAM90A1	18.1408	-1.47789	0.981577	-1.50563	0.132162	0.999994
ADARB2	16.7632	-1.47701	1.05169	-1.40442	0.160194	0.999994
SLC26A7	5.63133	-1.47683	1.56482	-0.94377	0.345287	NA
NPSR1-AS1	3.60576	-1.47637	2.07742	-0.710674	0.477286	NA
CD163L1	0.99905	-1.4757	3.58818	-0.411267	0.680877	NA
LOC644634	0.99905	-1.4757	3.58818	-0.411267	0.680877	NA
ASCL2	0.99905	-1.4757	3.58818	-0.411267	0.680877	NA
CRYZL2P-SEC16B	0.99905	-1.4757	3.58818	-0.411267	0.680877	NA
IL12B	0.99905	-1.4757	3.58818	-0.411267	0.680877	NA
LRRC37A8P	0.99905	-1.4757	3.58818	-0.411267	0.680877	NA
SUN3	0.99905	-1.4757	3.58818	-0.411267	0.680877	NA
LOC101928844	0.99905	-1.4757	3.58818	-0.411267	0.680877	NA
MIA	0.99905	-1.4757	3.58818	-0.411267	0.680877	NA
LINC00243	0.99905	-1.4757	3.58818	-0.411267	0.680877	NA
GFI1B	0.99905	-1.4757	3.58818	-0.411267	0.680877	NA
OR56B1	0.99905	-1.4757	3.58818	-0.411267	0.680877	NA
HCAR1	0.99905	-1.4757	3.58818	-0.411267	0.680877	NA
SLC7A10	51.8415	-1.47542	0.697586	-2.11503	0.0344271	0.766488
NCCRP1	42.8022	-1.47418	0.762047	-1.9345	0.0530514	0.946536
ATP1A3	443.02	-1.47407	0.518418	-2.84341	0.00446336	0.246475
CCDC162P	113.289	-1.47154	0.618841	-2.3779	0.0174115	0.541796
ANGPTL3	3.59202	-1.47019	2.10917	-0.697045	0.485775	NA
NOC2LP2	2.01183	-1.47007	2.63276	-0.558376	0.576587	NA
CCDC144B	38.9365	-1.46936	1.20415	-1.22024	0.222373	0.999994
CYP2A6	5.72086	-1.46927	1.55742	-0.943397	0.345478	NA
MFNG	27.8031	-1.469	0.868636	-1.69116	0.0908062	0.999994
RAG1	39.6176	-1.4687	0.819352	-1.79251	0.0730508	0.999994
SFRP5	85.0336	-1.46851	0.74186	-1.97949	0.0477604	0.901275
C16orf92	7.28731	-1.4667	1.46294	-1.00257	0.316068	NA
GOLGA2P11	2.69624	-1.46573	2.34624	-0.624717	0.532157	NA
TTLL6	97.6259	-1.46424	0.773911	-1.89199	0.0584917	0.990019
FEZ1	2063.82	-1.46416	0.581657	-2.51723	0.0118282	0.440621
LOC100289333	10.1675	-1.46358	1.29376	-1.13126	0.257944	0.999994
CELF5	216.02	-1.46286	0.583233	-2.50819	0.012135	0.443394
IQCA1	17.4223	-1.46215	1.00038	-1.46159	0.143853	0.999994
XKR9	5.69339	-1.46086	1.54701	-0.944311	0.345011	NA
IBA57-DT	1.9981	-1.45774	2.64924	-0.550247	0.58215	NA
HTR3A	84.4027	-1.45772	0.635186	-2.29495	0.021736	0.617546
TNFSF4	9.36121	-1.45651	1.25055	-1.1647	0.244142	0.999994
GAS2L2	2.68251	-1.45636	2.32701	-0.625849	0.531414	NA
FZD10-AS1	3.68156	-1.4554	1.89581	-0.767693	0.44267	NA
LRRIQ4	3.68156	-1.4554	1.89581	-0.767693	0.44267	NA
SMC1B	6.66497	-1.45312	1.4518	-1.0009	0.316874	NA
KCNH3	14.4462	-1.45083	1.14736	-1.26449	0.206053	0.999994
KCNH4	8.33469	-1.45069	1.32095	-1.09822	0.27211	NA
LRRC25	3.66782	-1.44892	1.89735	-0.763658	0.445071	NA
GTF3C2-AS1	2.66877	-1.44727	2.32382	-0.6228	0.533416	NA
LINC00222	0.985316	-1.44543	3.92254	-0.368494	0.712505	NA
CXCR6	1.98437	-1.44463	2.69885	-0.535275	0.59246	NA
ITPRIP-AS1	1.98437	-1.44463	2.69885	-0.535275	0.59246	NA
HES7	7.42518	-1.44405	1.39431	-1.03568	0.300353	NA
LOC105371267	203.236	-1.44234	0.554911	-2.59922	0.00934353	0.384618
GPRC6A	4.6394	-1.44085	1.71336	-0.840951	0.400375	NA
TMPRSS6	15.6912	-1.44044	1.02372	-1.40706	0.159411	0.999994
LINC00337	109.274	-1.43862	0.646715	-2.2245	0.0261146	0.665945
PRRT3-AS1	2.96968	-1.43785	2.32188	-0.619262	0.535744	NA
TMEM151B	308.698	-1.43629	0.721335	-1.99115	0.0464643	0.884344
HSPA12B	65.7441	-1.43626	0.679277	-2.1144	0.0344811	0.766488
CTD-2297D10.2	35.489	-1.43573	0.761646	-1.88504	0.0594244	0.990699
MIR130B	5.41334	-1.43529	1.64685	-0.871537	0.383461	NA
NRTN	83.5767	-1.43472	0.677181	-2.11867	0.0341182	0.762392
GABRG3	9.3546	-1.43377	1.25387	-1.14348	0.252841	0.999994
LOC101928068	13.6519	-1.43327	1.10637	-1.29547	0.195158	0.999994
AKR1B15	2.7583	-1.43284	2.40682	-0.595324	0.551627	NA
ST3GAL6-AS1	5.28261	-1.43251	1.80333	-0.794371	0.426979	NA
KCNA7	4.61194	-1.43046	1.77083	-0.807787	0.419213	NA
AGAP2	25.2734	-1.42999	0.912739	-1.56671	0.117183	0.999994
EFCAB14-AS1	2.6413	-1.42969	2.35964	-0.605895	0.544585	NA
SCUBE1	42.3549	-1.42918	0.937501	-1.52446	0.127394	0.999994
LILRB5	0.252062	-1.4291	4.99257	-0.286246	0.77469	NA
CYP21A2	0.252062	-1.4291	4.99257	-0.286246	0.77469	NA
LOC105378591	0.252062	-1.4291	4.99257	-0.286246	0.77469	NA
MIR3605	0.252062	-1.4291	4.99257	-0.286246	0.77469	NA
MIR6733	0.252062	-1.4291	4.99257	-0.286246	0.77469	NA
UBTFL1	0.252062	-1.4291	4.99257	-0.286246	0.77469	NA
RNU5D-1	0.252062	-1.4291	4.99257	-0.286246	0.77469	NA
SLC45A2	0.252062	-1.4291	4.99257	-0.286246	0.77469	NA
MIR4422HG	0.252062	-1.4291	4.99257	-0.286246	0.77469	NA
LOC101929935	0.252062	-1.4291	4.99257	-0.286246	0.77469	NA
MIR4794	0.252062	-1.4291	4.99257	-0.286246	0.77469	NA
EDDM3A	0.252062	-1.4291	4.99257	-0.286246	0.77469	NA
LOC101927434	0.252062	-1.4291	4.99257	-0.286246	0.77469	NA
CEACAM21	0.252062	-1.4291	4.99257	-0.286246	0.77469	NA
GGTLC1	0.252062	-1.4291	4.99257	-0.286246	0.77469	NA
LINC02764	0.252062	-1.4291	4.99257	-0.286246	0.77469	NA
KRT77	0.252062	-1.4291	4.99257	-0.286246	0.77469	NA
PSMB8-AS1	0.252062	-1.4291	4.99257	-0.286246	0.77469	NA
GIMAP6	0.252062	-1.4291	4.99257	-0.286246	0.77469	NA
CFI	0.252062	-1.4291	4.99257	-0.286246	0.77469	NA
MIR8083	0.252062	-1.4291	4.99257	-0.286246	0.77469	NA
LOC343052	0.252062	-1.4291	4.99257	-0.286246	0.77469	NA
RPP21	0.252062	-1.4291	4.99257	-0.286246	0.77469	NA
KLK12	0.252062	-1.4291	4.99257	-0.286246	0.77469	NA
HAND2-AS1	0.252062	-1.4291	4.99257	-0.286246	0.77469	NA
GGT5	0.252062	-1.4291	4.99257	-0.286246	0.77469	NA
MIR6738	0.252062	-1.4291	4.99257	-0.286246	0.77469	NA
LOC101928177	0.252062	-1.4291	4.99257	-0.286246	0.77469	NA
MIR556	0.252062	-1.4291	4.99257	-0.286246	0.77469	NA
LINC00626	0.252062	-1.4291	4.99257	-0.286246	0.77469	NA
LINC01732	0.252062	-1.4291	4.99257	-0.286246	0.77469	NA
LINC00272	0.252062	-1.4291	4.99257	-0.286246	0.77469	NA
LINC01136	0.252062	-1.4291	4.99257	-0.286246	0.77469	NA
IL25	0.252062	-1.4291	4.99257	-0.286246	0.77469	NA
KDM4E	0.252062	-1.4291	4.99257	-0.286246	0.77469	NA
AQP10	0.252062	-1.4291	4.99257	-0.286246	0.77469	NA
CPXCR1	0.252062	-1.4291	4.99257	-0.286246	0.77469	NA
ACSM5	0.252062	-1.4291	4.99257	-0.286246	0.77469	NA
SERPINA12	0.252062	-1.4291	4.99257	-0.286246	0.77469	NA
C12orf40	0.252062	-1.4291	4.99257	-0.286246	0.77469	NA
AKNAD1	0.252062	-1.4291	4.99257	-0.286246	0.77469	NA
TSGA13	0.252062	-1.4291	4.99257	-0.286246	0.77469	NA
PPIAP30	0.252062	-1.4291	4.99257	-0.286246	0.77469	NA
PRR30	0.252062	-1.4291	4.99257	-0.286246	0.77469	NA
GOLGA2P6	0.252062	-1.4291	4.99257	-0.286246	0.77469	NA
LILRA6	0.252062	-1.4291	4.99257	-0.286246	0.77469	NA
TEX35	0.252062	-1.4291	4.99257	-0.286246	0.77469	NA
SEPTIN4-AS1	0.252062	-1.4291	4.99257	-0.286246	0.77469	NA
LOC105378330	0.252062	-1.4291	4.99257	-0.286246	0.77469	NA
CHRM2	0.252062	-1.4291	4.99257	-0.286246	0.77469	NA
GRID1-AS1	0.252062	-1.4291	4.99257	-0.286246	0.77469	NA
SLIT1-AS1	0.252062	-1.4291	4.99257	-0.286246	0.77469	NA
CLPS	0.252062	-1.4291	4.99257	-0.286246	0.77469	NA
APOBEC3A_B	0.252062	-1.4291	4.99257	-0.286246	0.77469	NA
MAGEB16	0.252062	-1.4291	4.99257	-0.286246	0.77469	NA
VN1R2	0.252062	-1.4291	4.99257	-0.286246	0.77469	NA
LINC01150	0.252062	-1.4291	4.99257	-0.286246	0.77469	NA
IGF2-AS	0.252062	-1.4291	4.99257	-0.286246	0.77469	NA
KCNQ1-AS1	0.252062	-1.4291	4.99257	-0.286246	0.77469	NA
MIR222	0.252062	-1.4291	4.99257	-0.286246	0.77469	NA
TAS2R13	0.252062	-1.4291	4.99257	-0.286246	0.77469	NA
MIR8087	0.252062	-1.4291	4.99257	-0.286246	0.77469	NA
TEX13A	0.252062	-1.4291	4.99257	-0.286246	0.77469	NA
GIMAP4	0.252062	-1.4291	4.99257	-0.286246	0.77469	NA
ANKFN1	0.252062	-1.4291	4.99257	-0.286246	0.77469	NA
CCR2	0.252062	-1.4291	4.99257	-0.286246	0.77469	NA
KCTD14	0.252062	-1.4291	4.99257	-0.286246	0.77469	NA
POU1F1	0.252062	-1.4291	4.99257	-0.286246	0.77469	NA
CCDC83	0.252062	-1.4291	4.99257	-0.286246	0.77469	NA
JRKL-AS1	0.252062	-1.4291	4.99257	-0.286246	0.77469	NA
DNTT	0.252062	-1.4291	4.99257	-0.286246	0.77469	NA
GLYAT	0.252062	-1.4291	4.99257	-0.286246	0.77469	NA
LINC02763	0.252062	-1.4291	4.99257	-0.286246	0.77469	NA
FCGR3A	0.252062	-1.4291	4.99257	-0.286246	0.77469	NA
FAM3D-AS1	0.252062	-1.4291	4.99257	-0.286246	0.77469	NA
BOD1L2	0.252062	-1.4291	4.99257	-0.286246	0.77469	NA
LINC01489	0.252062	-1.4291	4.99257	-0.286246	0.77469	NA
LOC645485	0.252062	-1.4291	4.99257	-0.286246	0.77469	NA
LINC02396	0.252062	-1.4291	4.99257	-0.286246	0.77469	NA
PTCRA	0.252062	-1.4291	4.99257	-0.286246	0.77469	NA
OR7E47P	0.252062	-1.4291	4.99257	-0.286246	0.77469	NA
HS3ST6	0.252062	-1.4291	4.99257	-0.286246	0.77469	NA
SPATA4	0.252062	-1.4291	4.99257	-0.286246	0.77469	NA
RXYLT1-AS1	0.252062	-1.4291	4.99257	-0.286246	0.77469	NA
MKRN9P	0.252062	-1.4291	4.99257	-0.286246	0.77469	NA
RBAK-RBAKDN	0.252062	-1.4291	4.99257	-0.286246	0.77469	NA
ECE2	0.252062	-1.4291	4.99257	-0.286246	0.77469	NA
KRT19P2	0.252062	-1.4291	4.99257	-0.286246	0.77469	NA
LINC01498	0.252062	-1.4291	4.99257	-0.286246	0.77469	NA
MIR194-1	0.252062	-1.4291	4.99257	-0.286246	0.77469	NA
LINC02415	0.252062	-1.4291	4.99257	-0.286246	0.77469	NA
LINC02370	0.252062	-1.4291	4.99257	-0.286246	0.77469	NA
LOC101928416	0.252062	-1.4291	4.99257	-0.286246	0.77469	NA
USP12-AS2	0.252062	-1.4291	4.99257	-0.286246	0.77469	NA
MIR335	0.252062	-1.4291	4.99257	-0.286246	0.77469	NA
EDNRB	0.252062	-1.4291	4.99257	-0.286246	0.77469	NA
LOC101929259	0.252062	-1.4291	4.99257	-0.286246	0.77469	NA
TBX15	0.252062	-1.4291	4.99257	-0.286246	0.77469	NA
MIR5007	0.252062	-1.4291	4.99257	-0.286246	0.77469	NA
LINC00554	0.252062	-1.4291	4.99257	-0.286246	0.77469	NA
TTC16	0.252062	-1.4291	4.99257	-0.286246	0.77469	NA
FGF14-IT1	0.252062	-1.4291	4.99257	-0.286246	0.77469	NA
PSMA8	0.252062	-1.4291	4.99257	-0.286246	0.77469	NA
METTL21EP	0.252062	-1.4291	4.99257	-0.286246	0.77469	NA
F10-AS1	0.252062	-1.4291	4.99257	-0.286246	0.77469	NA
FAM217A	0.252062	-1.4291	4.99257	-0.286246	0.77469	NA
LINC00871	0.252062	-1.4291	4.99257	-0.286246	0.77469	NA
CRTAM	0.252062	-1.4291	4.99257	-0.286246	0.77469	NA
LINC00523	0.252062	-1.4291	4.99257	-0.286246	0.77469	NA
OSM	0.252062	-1.4291	4.99257	-0.286246	0.77469	NA
LINC02346	0.252062	-1.4291	4.99257	-0.286246	0.77469	NA
SPDYE4	0.252062	-1.4291	4.99257	-0.286246	0.77469	NA
OR13A1	0.252062	-1.4291	4.99257	-0.286246	0.77469	NA
PF4V1	0.252062	-1.4291	4.99257	-0.286246	0.77469	NA
MCHR2	0.252062	-1.4291	4.99257	-0.286246	0.77469	NA
MIR6882	0.252062	-1.4291	4.99257	-0.286246	0.77469	NA
TYRO3P	0.252062	-1.4291	4.99257	-0.286246	0.77469	NA
GLIS2-AS1	0.252062	-1.4291	4.99257	-0.286246	0.77469	NA
STRA8	0.252062	-1.4291	4.99257	-0.286246	0.77469	NA
LOC102723692	0.252062	-1.4291	4.99257	-0.286246	0.77469	NA
KLK15	0.252062	-1.4291	4.99257	-0.286246	0.77469	NA
CLRN2	0.252062	-1.4291	4.99257	-0.286246	0.77469	NA
FRG2KP	0.252062	-1.4291	4.99257	-0.286246	0.77469	NA
LOC101927272	0.252062	-1.4291	4.99257	-0.286246	0.77469	NA
BPIFB4	0.252062	-1.4291	4.99257	-0.286246	0.77469	NA
DPEP2	0.252062	-1.4291	4.99257	-0.286246	0.77469	NA
TAT-AS1	0.252062	-1.4291	4.99257	-0.286246	0.77469	NA
MIR5093	0.252062	-1.4291	4.99257	-0.286246	0.77469	NA
LOC101928682	0.252062	-1.4291	4.99257	-0.286246	0.77469	NA
S100P	0.252062	-1.4291	4.99257	-0.286246	0.77469	NA
LINC02138	0.252062	-1.4291	4.99257	-0.286246	0.77469	NA
LOC105369212	0.252062	-1.4291	4.99257	-0.286246	0.77469	NA
LOC100287072	0.252062	-1.4291	4.99257	-0.286246	0.77469	NA
LOC101927166	0.252062	-1.4291	4.99257	-0.286246	0.77469	NA
MIR153-1	0.252062	-1.4291	4.99257	-0.286246	0.77469	NA
KRTAP8-1	0.252062	-1.4291	4.99257	-0.286246	0.77469	NA
CASC17	0.252062	-1.4291	4.99257	-0.286246	0.77469	NA
ROCR	0.252062	-1.4291	4.99257	-0.286246	0.77469	NA
LINC02078	0.252062	-1.4291	4.99257	-0.286246	0.77469	NA
LINC01977	0.252062	-1.4291	4.99257	-0.286246	0.77469	NA
MIR1250	0.252062	-1.4291	4.99257	-0.286246	0.77469	NA
MGC70870	0.252062	-1.4291	4.99257	-0.286246	0.77469	NA
WT1-AS	0.252062	-1.4291	4.99257	-0.286246	0.77469	NA
LINC01915	0.252062	-1.4291	4.99257	-0.286246	0.77469	NA
LOC105372038	0.252062	-1.4291	4.99257	-0.286246	0.77469	NA
MIR3975	0.252062	-1.4291	4.99257	-0.286246	0.77469	NA
LOC105372071	0.252062	-1.4291	4.99257	-0.286246	0.77469	NA
MIR4527HG	0.252062	-1.4291	4.99257	-0.286246	0.77469	NA
CHRNB3	0.252062	-1.4291	4.99257	-0.286246	0.77469	NA
LTA	0.252062	-1.4291	4.99257	-0.286246	0.77469	NA
CCDC105	0.252062	-1.4291	4.99257	-0.286246	0.77469	NA
MIR4999	0.252062	-1.4291	4.99257	-0.286246	0.77469	NA
CIB3	0.252062	-1.4291	4.99257	-0.286246	0.77469	NA
NOX5	0.252062	-1.4291	4.99257	-0.286246	0.77469	NA
ELSPBP1	0.252062	-1.4291	4.99257	-0.286246	0.77469	NA
CSAG3	0.252062	-1.4291	4.99257	-0.286246	0.77469	NA
LRCOL1	0.252062	-1.4291	4.99257	-0.286246	0.77469	NA
C7orf33	0.252062	-1.4291	4.99257	-0.286246	0.77469	NA
PLA2G4C-AS1	0.252062	-1.4291	4.99257	-0.286246	0.77469	NA
MIR4750	0.252062	-1.4291	4.99257	-0.286246	0.77469	NA
KLKP1	0.252062	-1.4291	4.99257	-0.286246	0.77469	NA
MIR1205	0.252062	-1.4291	4.99257	-0.286246	0.77469	NA
CCDC185	0.252062	-1.4291	4.99257	-0.286246	0.77469	NA
FXYD4	0.252062	-1.4291	4.99257	-0.286246	0.77469	NA
MYOD1	0.252062	-1.4291	4.99257	-0.286246	0.77469	NA
WNT9B	0.252062	-1.4291	4.99257	-0.286246	0.77469	NA
GIMAP8	0.252062	-1.4291	4.99257	-0.286246	0.77469	NA
GRIA2	0.252062	-1.4291	4.99257	-0.286246	0.77469	NA
PRDM8	0.252062	-1.4291	4.99257	-0.286246	0.77469	NA
LINC01954	0.252062	-1.4291	4.99257	-0.286246	0.77469	NA
MIR101-1	0.252062	-1.4291	4.99257	-0.286246	0.77469	NA
SIGLEC5	0.252062	-1.4291	4.99257	-0.286246	0.77469	NA
RPL23AP32	0.252062	-1.4291	4.99257	-0.286246	0.77469	NA
SNORA70B	0.252062	-1.4291	4.99257	-0.286246	0.77469	NA
ST3GAL5-AS1	0.252062	-1.4291	4.99257	-0.286246	0.77469	NA
MRLN	0.252062	-1.4291	4.99257	-0.286246	0.77469	NA
PPIAL4A	0.252062	-1.4291	4.99257	-0.286246	0.77469	NA
LINC01103	0.252062	-1.4291	4.99257	-0.286246	0.77469	NA
SNORD132	0.252062	-1.4291	4.99257	-0.286246	0.77469	NA
MEOX2	0.252062	-1.4291	4.99257	-0.286246	0.77469	NA
HOXC13	0.252062	-1.4291	4.99257	-0.286246	0.77469	NA
IFIT1B	0.252062	-1.4291	4.99257	-0.286246	0.77469	NA
MIR141	0.252062	-1.4291	4.99257	-0.286246	0.77469	NA
MIR193A	0.252062	-1.4291	4.99257	-0.286246	0.77469	NA
MIR629	0.252062	-1.4291	4.99257	-0.286246	0.77469	NA
GBA3	0.252062	-1.4291	4.99257	-0.286246	0.77469	NA
LOC285191	0.252062	-1.4291	4.99257	-0.286246	0.77469	NA
LINC01721	0.252062	-1.4291	4.99257	-0.286246	0.77469	NA
FRG1EP	0.252062	-1.4291	4.99257	-0.286246	0.77469	NA
LINC01597	0.252062	-1.4291	4.99257	-0.286246	0.77469	NA
HMGB3P1	0.252062	-1.4291	4.99257	-0.286246	0.77469	NA
LOC100128988	0.252062	-1.4291	4.99257	-0.286246	0.77469	NA
MIR6812	0.252062	-1.4291	4.99257	-0.286246	0.77469	NA
TRARG1	0.252062	-1.4291	4.99257	-0.286246	0.77469	NA
LGALS7	0.252062	-1.4291	4.99257	-0.286246	0.77469	NA
TSPAN8	0.252062	-1.4291	4.99257	-0.286246	0.77469	NA
LINC00323	0.252062	-1.4291	4.99257	-0.286246	0.77469	NA
CGB1	0.252062	-1.4291	4.99257	-0.286246	0.77469	NA
FRG1FP	0.252062	-1.4291	4.99257	-0.286246	0.77469	NA
FAM230D	0.252062	-1.4291	4.99257	-0.286246	0.77469	NA
CES5AP1	0.252062	-1.4291	4.99257	-0.286246	0.77469	NA
MIR6818	0.252062	-1.4291	4.99257	-0.286246	0.77469	NA
WDFY4	0.252062	-1.4291	4.99257	-0.286246	0.77469	NA
RPL10L	0.252062	-1.4291	4.99257	-0.286246	0.77469	NA
LINC00229	0.252062	-1.4291	4.99257	-0.286246	0.77469	NA
GRM7-AS3	0.252062	-1.4291	4.99257	-0.286246	0.77469	NA
ZFPM2-AS1	0.252062	-1.4291	4.99257	-0.286246	0.77469	NA
LOC105376975	0.252062	-1.4291	4.99257	-0.286246	0.77469	NA
ZNF385D-AS1	0.252062	-1.4291	4.99257	-0.286246	0.77469	NA
UBE2E2-AS1	0.252062	-1.4291	4.99257	-0.286246	0.77469	NA
MIR6822	0.252062	-1.4291	4.99257	-0.286246	0.77469	NA
LINC02158	0.252062	-1.4291	4.99257	-0.286246	0.77469	NA
MARCO	0.252062	-1.4291	4.99257	-0.286246	0.77469	NA
EN2	0.252062	-1.4291	4.99257	-0.286246	0.77469	NA
ZNF804A	0.252062	-1.4291	4.99257	-0.286246	0.77469	NA
IQCF4	0.252062	-1.4291	4.99257	-0.286246	0.77469	NA
CACNA2D3-AS1	0.252062	-1.4291	4.99257	-0.286246	0.77469	NA
LINC02085	0.252062	-1.4291	4.99257	-0.286246	0.77469	NA
LINC00488	0.252062	-1.4291	4.99257	-0.286246	0.77469	NA
LINC02049	0.252062	-1.4291	4.99257	-0.286246	0.77469	NA
PRR23A	0.252062	-1.4291	4.99257	-0.286246	0.77469	NA
ALDH1L1-AS1	0.252062	-1.4291	4.99257	-0.286246	0.77469	NA
MIR7976	0.252062	-1.4291	4.99257	-0.286246	0.77469	NA
LINC01565	0.252062	-1.4291	4.99257	-0.286246	0.77469	NA
HIGD2B	0.252062	-1.4291	4.99257	-0.286246	0.77469	NA
SCARNA7	0.252062	-1.4291	4.99257	-0.286246	0.77469	NA
LINC02082	0.252062	-1.4291	4.99257	-0.286246	0.77469	NA
MIR181B2	0.252062	-1.4291	4.99257	-0.286246	0.77469	NA
MIR200C	0.252062	-1.4291	4.99257	-0.286246	0.77469	NA
PPBP	0.252062	-1.4291	4.99257	-0.286246	0.77469	NA
FLJ42393	0.252062	-1.4291	4.99257	-0.286246	0.77469	NA
ART1	0.252062	-1.4291	4.99257	-0.286246	0.77469	NA
LOC105374344	0.252062	-1.4291	4.99257	-0.286246	0.77469	NA
RNASE10	0.252062	-1.4291	4.99257	-0.286246	0.77469	NA
LINC01097	0.252062	-1.4291	4.99257	-0.286246	0.77469	NA
C10orf71	0.252062	-1.4291	4.99257	-0.286246	0.77469	NA
TH	0.252062	-1.4291	4.99257	-0.286246	0.77469	NA
LINCR-0002	0.252062	-1.4291	4.99257	-0.286246	0.77469	NA
MIR3945HG	0.252062	-1.4291	4.99257	-0.286246	0.77469	NA
LINC02116	0.252062	-1.4291	4.99257	-0.286246	0.77469	NA
LINC02217	0.252062	-1.4291	4.99257	-0.286246	0.77469	NA
MIR3660	0.252062	-1.4291	4.99257	-0.286246	0.77469	NA
MRPS24	0.252062	-1.4291	4.99257	-0.286246	0.77469	NA
LOC101927421	0.252062	-1.4291	4.99257	-0.286246	0.77469	NA
GSTT4	0.252062	-1.4291	4.99257	-0.286246	0.77469	NA
TBX21	0.252062	-1.4291	4.99257	-0.286246	0.77469	NA
C5orf66-AS1	0.252062	-1.4291	4.99257	-0.286246	0.77469	NA
LOC101926905	0.252062	-1.4291	4.99257	-0.286246	0.77469	NA
ZNF300P1	0.252062	-1.4291	4.99257	-0.286246	0.77469	NA
LINC01187	0.252062	-1.4291	4.99257	-0.286246	0.77469	NA
SNORA74B	0.252062	-1.4291	4.99257	-0.286246	0.77469	NA
LINC01951	0.252062	-1.4291	4.99257	-0.286246	0.77469	NA
LINC01962	0.252062	-1.4291	4.99257	-0.286246	0.77469	NA
LINC02530	0.252062	-1.4291	4.99257	-0.286246	0.77469	NA
LOC101928519	0.252062	-1.4291	4.99257	-0.286246	0.77469	NA
HCG21	0.252062	-1.4291	4.99257	-0.286246	0.77469	NA
TBPL2	0.252062	-1.4291	4.99257	-0.286246	0.77469	NA
IQCA1L	0.252062	-1.4291	4.99257	-0.286246	0.77469	NA
EVADR	0.252062	-1.4291	4.99257	-0.286246	0.77469	NA
KCNQ5-IT1	0.252062	-1.4291	4.99257	-0.286246	0.77469	NA
PPP3R2	0.252062	-1.4291	4.99257	-0.286246	0.77469	NA
PI16	0.252062	-1.4291	4.99257	-0.286246	0.77469	NA
PRPS1L1	0.252062	-1.4291	4.99257	-0.286246	0.77469	NA
LOC153910	0.252062	-1.4291	4.99257	-0.286246	0.77469	NA
PLA2G1B	0.252062	-1.4291	4.99257	-0.286246	0.77469	NA
KRT9	0.252062	-1.4291	4.99257	-0.286246	0.77469	NA
MIR423	0.252062	-1.4291	4.99257	-0.286246	0.77469	NA
MIR516A1	0.252062	-1.4291	4.99257	-0.286246	0.77469	NA
LOC105375166	0.252062	-1.4291	4.99257	-0.286246	0.77469	NA
LINC02864	0.252062	-1.4291	4.99257	-0.286246	0.77469	NA
POU6F2-AS1	0.252062	-1.4291	4.99257	-0.286246	0.77469	NA
VSTM2A-OT1	0.252062	-1.4291	4.99257	-0.286246	0.77469	NA
CYP1A2	0.252062	-1.4291	4.99257	-0.286246	0.77469	NA
AZGP1P1	0.252062	-1.4291	4.99257	-0.286246	0.77469	NA
WEE2-AS1	0.252062	-1.4291	4.99257	-0.286246	0.77469	NA
LINC00466	0.252062	-1.4291	4.99257	-0.286246	0.77469	NA
FAM47E-STBD1	0.252062	-1.4291	4.99257	-0.286246	0.77469	NA
LINC00965	0.252062	-1.4291	4.99257	-0.286246	0.77469	NA
ASNSP1	0.252062	-1.4291	4.99257	-0.286246	0.77469	NA
LOC643802	0.252062	-1.4291	4.99257	-0.286246	0.77469	NA
CERNA3	0.252062	-1.4291	4.99257	-0.286246	0.77469	NA
MYOCD-AS1	0.252062	-1.4291	4.99257	-0.286246	0.77469	NA
LOC102724804	0.252062	-1.4291	4.99257	-0.286246	0.77469	NA
LOC104054148	0.252062	-1.4291	4.99257	-0.286246	0.77469	NA
LOC105376731	0.252062	-1.4291	4.99257	-0.286246	0.77469	NA
MIR4496	0.252062	-1.4291	4.99257	-0.286246	0.77469	NA
TFAP2B	0.252062	-1.4291	4.99257	-0.286246	0.77469	NA
PLEK	0.252062	-1.4291	4.99257	-0.286246	0.77469	NA
ALG14-AS1	0.252062	-1.4291	4.99257	-0.286246	0.77469	NA
PRSS54	0.252062	-1.4291	4.99257	-0.286246	0.77469	NA
MSGN1	0.252062	-1.4291	4.99257	-0.286246	0.77469	NA
LINC01231	0.252062	-1.4291	4.99257	-0.286246	0.77469	NA
PTPRD-AS2	0.252062	-1.4291	4.99257	-0.286246	0.77469	NA
C9orf92	0.252062	-1.4291	4.99257	-0.286246	0.77469	NA
LYVE1	0.252062	-1.4291	4.99257	-0.286246	0.77469	NA
LINC01505	0.252062	-1.4291	4.99257	-0.286246	0.77469	NA
FAM225A	0.252062	-1.4291	4.99257	-0.286246	0.77469	NA
GGTA1P	0.252062	-1.4291	4.99257	-0.286246	0.77469	NA
KLHDC7B	0.252062	-1.4291	4.99257	-0.286246	0.77469	NA
MIR6877	0.252062	-1.4291	4.99257	-0.286246	0.77469	NA
LOC401557	0.252062	-1.4291	4.99257	-0.286246	0.77469	NA
LOC100128593	0.252062	-1.4291	4.99257	-0.286246	0.77469	NA
OR13H1	0.252062	-1.4291	4.99257	-0.286246	0.77469	NA
ZNF630-AS1	0.252062	-1.4291	4.99257	-0.286246	0.77469	NA
LINC02243	0.252062	-1.4291	4.99257	-0.286246	0.77469	NA
WASIR1	0.252062	-1.4291	4.99257	-0.286246	0.77469	NA
CST9	0.252062	-1.4291	4.99257	-0.286246	0.77469	NA
OR14K1	0.252062	-1.4291	4.99257	-0.286246	0.77469	NA
FOXB2	0.252062	-1.4291	4.99257	-0.286246	0.77469	NA
MPEG1	0.252062	-1.4291	4.99257	-0.286246	0.77469	NA
ERICH3	0.252062	-1.4291	4.99257	-0.286246	0.77469	NA
KRTAP5-5	0.252062	-1.4291	4.99257	-0.286246	0.77469	NA
TCP10	0.252062	-1.4291	4.99257	-0.286246	0.77469	NA
RXFP4	0.252062	-1.4291	4.99257	-0.286246	0.77469	NA
KRTAP10-7	0.252062	-1.4291	4.99257	-0.286246	0.77469	NA
GLT6D1	0.252062	-1.4291	4.99257	-0.286246	0.77469	NA
IFNL1	0.252062	-1.4291	4.99257	-0.286246	0.77469	NA
UGT1A9	0.252062	-1.4291	4.99257	-0.286246	0.77469	NA
ANXA10	0.252062	-1.4291	4.99257	-0.286246	0.77469	NA
LOC105376353	0.252062	-1.4291	4.99257	-0.286246	0.77469	NA
PRSS41	0.252062	-1.4291	4.99257	-0.286246	0.77469	NA
LIPE-AS1	13.1605	-1.42852	1.33605	-1.06921	0.284976	0.999994
PYGM	90.0347	-1.42685	0.615369	-2.31869	0.0204116	0.591709
IGSF11	28.1607	-1.4246	0.846986	-1.68196	0.0925761	0.999994
GPR158	13.7002	-1.42439	1.08538	-1.31235	0.189402	0.999994
ACKR1	5.80378	-1.42404	1.62107	-0.878453	0.379698	NA
COL28A1	11.7296	-1.42359	1.17186	-1.21482	0.224435	0.999994
LINC00540	29.906	-1.42357	0.806331	-1.76549	0.0774821	0.999994
CDYL2	40.0467	-1.42293	0.772869	-1.8411	0.0656071	0.999994
ACBD3-AS1	2.62757	-1.42132	2.41452	-0.588654	0.556093	NA
SNORA74A	2.62757	-1.42132	2.41452	-0.588654	0.556093	NA
LOC100507346	2.62757	-1.42132	2.41452	-0.588654	0.556093	NA
PCDHGA1	10.5998	-1.42014	1.33333	-1.06511	0.286827	0.999994
FAM81A	19.1344	-1.41953	0.951899	-1.49126	0.135894	0.999994
LOC283177	11.0177	-1.41598	1.18337	-1.19657	0.231476	0.999994
CKLF	12.3179	-1.41532	1.26002	-1.12325	0.261331	0.999994
OTOG	18.7511	-1.41459	1.01147	-1.39856	0.161946	0.999994
LOC100506258	6.97319	-1.41387	1.62844	-0.868235	0.385266	NA
LRP4-AS1	9.04709	-1.4127	1.28339	-1.10076	0.271003	0.999994
HS3ST3B1	38.8229	-1.40951	0.76334	-1.8465	0.0648194	0.999994
RDH16	36.753	-1.408	0.780927	-1.80298	0.0713906	0.999994
NR2E3	13.4822	-1.40743	1.09978	-1.27974	0.200635	0.999994
CACNG6	29.4153	-1.40644	0.871999	-1.61289	0.106768	0.999994
TEX37	24.6378	-1.405	0.858988	-1.63565	0.101913	0.999994
SOST	7.06272	-1.40473	1.47579	-0.951854	0.341171	NA
ELOVL3	2.7171	-1.4042	2.15851	-0.650539	0.515344	NA
LOC389705	2.7171	-1.4042	2.15851	-0.650539	0.515344	NA
DBH	5.3172	-1.40387	1.66766	-0.841817	0.39989	NA
RCN3	324.372	-1.40383	0.59434	-2.362	0.0181764	0.554356
FOXE1	4.76353	-1.40303	1.72075	-0.815358	0.414867	NA
GUCY1B2	7.04899	-1.40131	1.47859	-0.947734	0.343265	NA
LOC100287175	18.5418	-1.40126	1.03093	-1.35922	0.174076	0.999994
LOC100996842	119.857	-1.40113	0.635886	-2.20343	0.0275646	0.680781
SYCE3	5.42047	-1.40035	1.58683	-0.882484	0.377515	NA
LINC01134	5.30347	-1.39958	1.69177	-0.827287	0.408074	NA
ALOX15B	6.49531	-1.39936	1.48384	-0.943063	0.345649	NA
RLN1	8.12383	-1.39925	1.33358	-1.04924	0.294066	NA
LRRC73	4.7498	-1.39793	1.71919	-0.813132	0.416142	NA
CD81-AS1	2.70337	-1.39534	2.15476	-0.64756	0.51727	NA
LINC02014	2.70337	-1.39534	2.15476	-0.64756	0.51727	NA
SOX1	2.70337	-1.39534	2.15476	-0.64756	0.51727	NA
LOC105373159	31.0201	-1.39431	1.21214	-1.15028	0.250027	0.999994
FAM167B	59.6069	-1.39409	0.677858	-2.05661	0.0397238	0.819721
ATCAY	898.681	-1.39284	0.548758	-2.53817	0.0111434	0.42939
MIR4768	3.76448	-1.38929	1.89354	-0.7337	0.463132	NA
IDO1	414.898	-1.38915	0.596371	-2.32935	0.0198407	0.580324
KCNK12	359.073	-1.38907	0.505027	-2.75049	0.00595068	0.297212
MMP11	25.3177	-1.38835	0.91633	-1.51512	0.129741	0.999994
MIR551A	0.238328	-1.38832	4.99544	-0.277918	0.781075	NA
MIR4252	0.238328	-1.38832	4.99544	-0.277918	0.781075	NA
[truncated: 26,279 more rows]
